# Supplementary material for: Catch Crop Residues Stimulate N2O Emissions During Spring, Without Affecting the Genetic Potential for Nitrite and N2O Reduction
Source: Front Microbiol. 2018 Nov 2;9:2629. doi: 10.3389/fmicb.2018.02629 (PMC6225543; doi:10.3389/fmicb.2018.02629)
Supplement: Supplementary file 2 [file Data_Sheet_2.zip]

Archive with 22 entries (17 files):
- fragalign/
- fragalign/DESCRIPTION
- fragalign/inst/
- fragalign/inst/example_data.txt
- fragalign/man/
- fragalign/man/fragalign-package.Rd
- fragalign/man/fragalign.Rd
- fragalign/man/gel_image.Rd
- fragalign/man/plot_denoised.Rd
- fragalign/NAMESPACE
- fragalign/R/
- fragalign/R/dp2.R
- fragalign/R/dp_prof.r
- fragalign/R/fragalign.r
- fragalign/R/gaussFit2.r
- fragalign/R/gel_image.r
- fragalign/R/graphics.r
- fragalign/R/noisescreen.r
- fragalign/R/plot_denoised.r
- fragalign/R/profileAlign.r
- fragalign/src/
- fragalign/src/dynprog.c
