# Supplementary material for: Catch Crop Residues Stimulate N2O Emissions During Spring, Without Affecting the Genetic Potential for Nitrite and N2O Reduction
Source: Front Microbiol. 2018 Nov 2;9:2629. doi: 10.3389/fmicb.2018.02629 (PMC6225543; doi:10.3389/fmicb.2018.02629)
Supplement: Supplementary file 2 [file Data_Sheet_2.zip › fragalign/DESCRIPTION]

Package: fragalign
Type: Package
Title: FRAGALIGN: Aligment of discrete DNA fragment data using gaussian
        modeling and dynamic programming
Version: 1.0
Date: 2018-07-1
Author: Christopher Jones
Maintainer: Christopher Jones <chris.jones@slu.se>
Description: Aligns DNA fragment profiles (T-RFLP, ARISA, AFLP, etc.) by dynamic programming.
License: GPL-2
Packaged: 2018-07-04 15:13:15 UTC; chris
LazyData: False
NeedsCompilation: yes
