# Supplementary material for: Catch Crop Residues Stimulate N2O Emissions During Spring, Without Affecting the Genetic Potential for Nitrite and N2O Reduction
Source: Front Microbiol. 2018 Nov 2;9:2629. doi: 10.3389/fmicb.2018.02629 (PMC6225543; doi:10.3389/fmicb.2018.02629)
Supplement: Supplementary file 2 [file Data_Sheet_2.zip › fragalign/inst/example_data.txt]

Dye.Sample.Peak	Sample.Name	Marker	Allele	Size	Height	Area.in.BP	Data.Point
B,1	A10_F21_SCRFI.fsa				9	96	36
B,2	A10_F21_SCRFI.fsa				9	67	44
B,3	A10_F21_SCRFI.fsa				6	70	59
B,4	A10_F21_SCRFI.fsa				5	66	77
B,5	A10_F21_SCRFI.fsa				9	110	100
B,6	A10_F21_SCRFI.fsa				12	299	120
B,7	A10_F21_SCRFI.fsa				6	51	157
B,8	A10_F21_SCRFI.fsa				6	59	172
B,9	A10_F21_SCRFI.fsa				12	198	195
B,10	A10_F21_SCRFI.fsa				4	32	218
B,11	A10_F21_SCRFI.fsa				7	67	231
B,12	A10_F21_SCRFI.fsa				5	45	248
B,13	A10_F21_SCRFI.fsa				5	37	260
B,14	A10_F21_SCRFI.fsa				4	36	270
B,15	A10_F21_SCRFI.fsa				9	110	282
B,16	A10_F21_SCRFI.fsa				13	170	304
B,17	A10_F21_SCRFI.fsa				10	109	313
B,18	A10_F21_SCRFI.fsa				8	123	348
B,19	A10_F21_SCRFI.fsa				6	52	361
B,20	A10_F21_SCRFI.fsa				11	135	373
B,21	A10_F21_SCRFI.fsa				6	42	392
B,22	A10_F21_SCRFI.fsa				8	100	414
B,23	A10_F21_SCRFI.fsa				11	124	422
B,24	A10_F21_SCRFI.fsa				16	162	454
B,25	A10_F21_SCRFI.fsa				8	107	465
B,26	A10_F21_SCRFI.fsa				8	79	486
B,27	A10_F21_SCRFI.fsa				8	107	499
B,28	A10_F21_SCRFI.fsa				7	51	516
B,29	A10_F21_SCRFI.fsa				4	27	526
B,30	A10_F21_SCRFI.fsa				10	144	553
B,31	A10_F21_SCRFI.fsa				6	57	564
B,32	A10_F21_SCRFI.fsa				10	108	580
B,33	A10_F21_SCRFI.fsa				4	32	596
B,34	A10_F21_SCRFI.fsa				9	125	616
B,35	A10_F21_SCRFI.fsa				6	78	635
B,36	A10_F21_SCRFI.fsa				7	85	649
B,37	A10_F21_SCRFI.fsa				8	128	663
B,38	A10_F21_SCRFI.fsa				7	65	687
B,39	A10_F21_SCRFI.fsa				14	128	699
B,40	A10_F21_SCRFI.fsa				9	114	710
B,41	A10_F21_SCRFI.fsa				7	53	725
B,42	A10_F21_SCRFI.fsa				5	41	738
B,43	A10_F21_SCRFI.fsa				6	58	754
B,44	A10_F21_SCRFI.fsa				11	102	765
B,45	A10_F21_SCRFI.fsa				5	53	777
B,46	A10_F21_SCRFI.fsa				9	73	793
B,47	A10_F21_SCRFI.fsa				4	32	803
B,48	A10_F21_SCRFI.fsa				6	44	816
B,49	A10_F21_SCRFI.fsa				11	110	835
B,50	A10_F21_SCRFI.fsa				13	89	847
B,51	A10_F21_SCRFI.fsa				12	172	866
B,52	A10_F21_SCRFI.fsa				10	103	885
B,53	A10_F21_SCRFI.fsa				13	153	899
B,54	A10_F21_SCRFI.fsa				6	85	933
B,55	A10_F21_SCRFI.fsa				5	36	956
B,56	A10_F21_SCRFI.fsa				3	25	967
B,57	A10_F21_SCRFI.fsa				10	70	980
B,58	A10_F21_SCRFI.fsa				6	86	990
B,59	A10_F21_SCRFI.fsa				3	43	1012
B,60	A10_F21_SCRFI.fsa				12	100	1028
B,61	A10_F21_SCRFI.fsa				7	83	1041
B,62	A10_F21_SCRFI.fsa				12	113	1065
B,63	A10_F21_SCRFI.fsa				7	64	1082
B,64	A10_F21_SCRFI.fsa				8	127	1102
B,65	A10_F21_SCRFI.fsa				2	18	1118
B,66	A10_F21_SCRFI.fsa				2	16	1140
B,67	A10_F21_SCRFI.fsa				5	48	1157
B,68	A10_F21_SCRFI.fsa				10	124	1173
B,69	A10_F21_SCRFI.fsa				9	93	1200
B,70	A10_F21_SCRFI.fsa				10	171	1211
B,71	A10_F21_SCRFI.fsa				8	64	1236
B,72	A10_F21_SCRFI.fsa				9	147	1248
B,73	A10_F21_SCRFI.fsa				9	67	1273
B,74	A10_F21_SCRFI.fsa				7	52	1286
B,75	A10_F21_SCRFI.fsa				7	55	1293
B,76	A10_F21_SCRFI.fsa				7	65	1305
B,77	A10_F21_SCRFI.fsa				6	63	1316
B,78	A10_F21_SCRFI.fsa				10	99	1337
B,79	A10_F21_SCRFI.fsa				3	27	1352
B,80	A10_F21_SCRFI.fsa				6	62	1375
B,81	A10_F21_SCRFI.fsa				8	147	1389
B,82	A10_F21_SCRFI.fsa				5	58	1417
B,83	A10_F21_SCRFI.fsa				3	15	1439
B,84	A10_F21_SCRFI.fsa				3	9	1449
B,85	A10_F21_SCRFI.fsa				7	41	1460
B,86	A10_F21_SCRFI.fsa				5	51	1469
B,87	A10_F21_SCRFI.fsa				7	59	1481
B,88	A10_F21_SCRFI.fsa				13	134	1497
B,89	A10_F21_SCRFI.fsa				10	93	1510
B,90	A10_F21_SCRFI.fsa				5	68	1527
B,91	A10_F21_SCRFI.fsa				6	54	1549
B,92	A10_F21_SCRFI.fsa				8	88	1558
B,93	A10_F21_SCRFI.fsa				5	25	1580
B,94	A10_F21_SCRFI.fsa				4	26	1591
B,95	A10_F21_SCRFI.fsa				7	57	1605
B,96	A10_F21_SCRFI.fsa				13	203	1617
B,97	A10_F21_SCRFI.fsa				1	2	1634
B,98	A10_F21_SCRFI.fsa				9	89	1647
B,99	A10_F21_SCRFI.fsa				7	147	1668
B,100	A10_F21_SCRFI.fsa				4	30	1689
B,101	A10_F21_SCRFI.fsa				6	50	1698
B,102	A10_F21_SCRFI.fsa				7	89	1720
B,103	A10_F21_SCRFI.fsa				6	69	1742
B,104	A10_F21_SCRFI.fsa				8	75	1754
B,105	A10_F21_SCRFI.fsa				8	88	1767
B,106	A10_F21_SCRFI.fsa				5	46	1789
B,107	A10_F21_SCRFI.fsa				8	73	1809
B,108	A10_F21_SCRFI.fsa				6	84	1816
B,109	A10_F21_SCRFI.fsa				11	124	1839
B,110	A10_F21_SCRFI.fsa				12	160	1856
B,111	A10_F21_SCRFI.fsa				8	112	1887
B,112	A10_F21_SCRFI.fsa				4	27	1899
B,113	A10_F21_SCRFI.fsa				3	30	1917
B,114	A10_F21_SCRFI.fsa				7	46	1931
B,115	A10_F21_SCRFI.fsa				4	24	1941
B,116	A10_F21_SCRFI.fsa				18	216	1955
B,117	A10_F21_SCRFI.fsa				3	20	1984
B,118	A10_F21_SCRFI.fsa				6	75	2004
B,119	A10_F21_SCRFI.fsa				5	51	2016
B,120	A10_F21_SCRFI.fsa				8	136	2035
B,121	A10_F21_SCRFI.fsa				2	29	2064
B,122	A10_F21_SCRFI.fsa				6	47	2089
B,123	A10_F21_SCRFI.fsa				6	32	2100
B,124	A10_F21_SCRFI.fsa				4	43	2113
B,125	A10_F21_SCRFI.fsa				6	57	2131
B,126	A10_F21_SCRFI.fsa				9	78	2151
B,127	A10_F21_SCRFI.fsa				5	38	2162
B,128	A10_F21_SCRFI.fsa				10	172	2174
B,129	A10_F21_SCRFI.fsa				6	63	2199
B,130	A10_F21_SCRFI.fsa				15	171	2223
B,131	A10_F21_SCRFI.fsa				14	117	2238
B,132	A10_F21_SCRFI.fsa				9	64	2249
B,133	A10_F21_SCRFI.fsa				11	118	2260
B,134	A10_F21_SCRFI.fsa				9	90	2283
B,135	A10_F21_SCRFI.fsa				6	75	2300
B,136	A10_F21_SCRFI.fsa				13	208	2322
B,137	A10_F21_SCRFI.fsa				11	102	2341
B,138	A10_F21_SCRFI.fsa				11	117	2356
B,139	A10_F21_SCRFI.fsa				7	94	2375
B,140	A10_F21_SCRFI.fsa				9	69	2402
B,141	A10_F21_SCRFI.fsa				5	85	2427
B,142	A10_F21_SCRFI.fsa				7	67	2442
B,143	A10_F21_SCRFI.fsa				11	105	2454
B,144	A10_F21_SCRFI.fsa				11	215	2481
B,145	A10_F21_SCRFI.fsa				11	89	2501
B,146	A10_F21_SCRFI.fsa				11	111	2508
B,147	A10_F21_SCRFI.fsa				9	129	2534
B,148	A10_F21_SCRFI.fsa				11	137	2551
B,149	A10_F21_SCRFI.fsa				11	153	2569
B,150	A10_F21_SCRFI.fsa				9	97	2600
B,151	A10_F21_SCRFI.fsa				7	52	2610
B,152	A10_F21_SCRFI.fsa				12	114	2622
B,153	A10_F21_SCRFI.fsa				8	93	2643
B,154	A10_F21_SCRFI.fsa				4	30	2657
B,155	A10_F21_SCRFI.fsa				8	114	2673
B,156	A10_F21_SCRFI.fsa				12	133	2687
B,157	A10_F21_SCRFI.fsa				3	31	2711
B,158	A10_F21_SCRFI.fsa				8	63	2726
B,159	A10_F21_SCRFI.fsa				33	366	2743
B,160	A10_F21_SCRFI.fsa				3	17	2759
B,161	A10_F21_SCRFI.fsa				8	52	2776
B,162	A10_F21_SCRFI.fsa				6	49	2791
B,163	A10_F21_SCRFI.fsa				8	76	2808
B,164	A10_F21_SCRFI.fsa				10	106	2820
B,165	A10_F21_SCRFI.fsa				8	94	2842
B,166	A10_F21_SCRFI.fsa				5	50	2861
B,167	A10_F21_SCRFI.fsa				11	137	2881
B,168	A10_F21_SCRFI.fsa				12	192	2900
B,169	A10_F21_SCRFI.fsa				13	182	2924
B,170	A10_F21_SCRFI.fsa				7	75	2958
B,171	A10_F21_SCRFI.fsa				4	50	2971
B,172	A10_F21_SCRFI.fsa				7	112	2996
B,173	A10_F21_SCRFI.fsa				7	103	3030
B,174	A10_F21_SCRFI.fsa				5	34	3047
B,175	A10_F21_SCRFI.fsa				8	46	3056
B,176	A10_F21_SCRFI.fsa				5	43	3065
B,177	A10_F21_SCRFI.fsa				5	50	3099
B,178	A10_F21_SCRFI.fsa				4	26	3128
B,179	A10_F21_SCRFI.fsa				3	34	3139
B,180	A10_F21_SCRFI.fsa				6	48	3161
B,181	A10_F21_SCRFI.fsa				7	77	3170
B,182	A10_F21_SCRFI.fsa				5	32	3183
B,183	A10_F21_SCRFI.fsa				3	31	3202
B,184	A10_F21_SCRFI.fsa				7	54	3214
B,185	A10_F21_SCRFI.fsa				5	39	3223
B,186	A10_F21_SCRFI.fsa				5	39	3233
B,187	A10_F21_SCRFI.fsa				12	70	3243
B,188	A10_F21_SCRFI.fsa				7	64	3253
B,189	A10_F21_SCRFI.fsa				8	69	3277
B,190	A10_F21_SCRFI.fsa				6	54	3287
B,191	A10_F21_SCRFI.fsa				10	144	3300
B,192	A10_F21_SCRFI.fsa				25	416	3344
B,193	A10_F21_SCRFI.fsa				11	98	3356
B,194	A10_F21_SCRFI.fsa				22	330	3377
B,195	A10_F21_SCRFI.fsa				5	49	3398
B,196	A10_F21_SCRFI.fsa				14	185	3414
B,197	A10_F21_SCRFI.fsa				12	133	3442
B,198	A10_F21_SCRFI.fsa				4	47	3464
B,199	A10_F21_SCRFI.fsa				16	322	3511
B,200	A10_F21_SCRFI.fsa			0.77	14	214	3573
B,201	A10_F21_SCRFI.fsa			2.31	169	1538	3603
B,202	A10_F21_SCRFI.fsa			3.08	2	19	3618
B,203	A10_F21_SCRFI.fsa			3.75	3	30	3631
B,204	A10_F21_SCRFI.fsa			4.41	3	44	3644
B,205	A10_F21_SCRFI.fsa			5.39	2	11	3663
B,206	A10_F21_SCRFI.fsa			6.21	3	13	3679
B,207	A10_F21_SCRFI.fsa			6.98	2	20	3694
B,208	A10_F21_SCRFI.fsa			11.09	6489	99975	3774
B,209	A10_F21_SCRFI.fsa			12.01	9781	192732	3792
B,210	A10_F21_SCRFI.fsa			15.35	2	9	3857
B,211	A10_F21_SCRFI.fsa			16.63	14	111	3882
B,212	A10_F21_SCRFI.fsa			17.66	45	647	3902
B,213	A10_F21_SCRFI.fsa			20.48	52	1209	3957
B,214	A10_F21_SCRFI.fsa			22.07	2	30	3988
B,215	A10_F21_SCRFI.fsa			23.67	35	354	4019
B,216	A10_F21_SCRFI.fsa			24.38	63	849	4033
B,217	A10_F21_SCRFI.fsa			25.67	51	917	4058
B,218	A10_F21_SCRFI.fsa			28.23	351	6640	4108
B,219	A10_F21_SCRFI.fsa			29.77	2	21	4138
B,220	A10_F21_SCRFI.fsa			30.8	26	234	4158
B,221	A10_F21_SCRFI.fsa			31.16	27	336	4165
B,222	A10_F21_SCRFI.fsa			33.01	8	56	4201
B,223	A10_F21_SCRFI.fsa			34.29	6	59	4226
B,224	A10_F21_SCRFI.fsa			34.86	3	21	4237
B,225	A10_F21_SCRFI.fsa			35.32	3	12	4246
B,226	A10_F21_SCRFI.fsa			35.83	2	18	4256
B,227	A10_F21_SCRFI.fsa			37.11	21	255	4281
B,228	A10_F21_SCRFI.fsa			39.43	16	191	4326
B,229	A10_F21_SCRFI.fsa			40.55	39	651	4348
B,230	A10_F21_SCRFI.fsa			42.2	214	3328	4380
B,231	A10_F21_SCRFI.fsa			43.38	2	4	4403
B,232	A10_F21_SCRFI.fsa			44.76	31	629	4430
B,233	A10_F21_SCRFI.fsa			46.66	9	82	4467
B,234	A10_F21_SCRFI.fsa			47.79	114	1597	4489
B,235	A10_F21_SCRFI.fsa			48.82	1	4	4509
B,236	A10_F21_SCRFI.fsa			49.74	30	293	4527
B,237	A10_F21_SCRFI.fsa			52.36	1426	32403	4578
B,238	A10_F21_SCRFI.fsa			54.77	4	19	4625
B,239	A10_F21_SCRFI.fsa			55.39	5	47	4637
B,240	A10_F21_SCRFI.fsa			57.39	300	5429	4676
B,241	A10_F21_SCRFI.fsa			60.16	7	60	4730
B,242	A10_F21_SCRFI.fsa			60.93	13	258	4745
B,243	A10_F21_SCRFI.fsa			62.42	14	206	4774
B,244	A10_F21_SCRFI.fsa			63.24	14	186	4790
B,245	A10_F21_SCRFI.fsa			64.53	4	45	4815
B,246	A10_F21_SCRFI.fsa			65.71	16	285	4838
B,247	A10_F21_SCRFI.fsa			68.69	9	110	4896
B,248	A10_F21_SCRFI.fsa			69.92	8	171	4920
B,249	A10_F21_SCRFI.fsa			71.51	39	488	4951
B,250	A10_F21_SCRFI.fsa			72.64	56	835	4973
B,251	A10_F21_SCRFI.fsa			74.74	6	44	5014
B,252	A10_F21_SCRFI.fsa			75.82	10	162	5035
B,253	A10_F21_SCRFI.fsa			76.75	7	53	5053
B,254	A10_F21_SCRFI.fsa			77.41	4	27	5066
B,255	A10_F21_SCRFI.fsa			79.31	244	3863	5103
B,256	A10_F21_SCRFI.fsa			80.49	79	1153	5126
B,257	A10_F21_SCRFI.fsa			81.98	6	31	5155
B,258	A10_F21_SCRFI.fsa			83.16	42	461	5178
B,259	A10_F21_SCRFI.fsa			83.93	83	1461	5193
B,260	A10_F21_SCRFI.fsa			87.58	9630	182979	5264
B,261	A10_F21_SCRFI.fsa			92.81	289	5052	5366
B,262	A10_F21_SCRFI.fsa			94.82	168	2636	5405
B,263	A10_F21_SCRFI.fsa			96.0	3	32	5428
B,264	A10_F21_SCRFI.fsa			96.46	4	30	5437
B,265	A10_F21_SCRFI.fsa			97.74	17	230	5462
B,266	A10_F21_SCRFI.fsa			98.82	18	235	5483
B,267	A10_F21_SCRFI.fsa			100.31	2	19	5512
B,268	A10_F21_SCRFI.fsa			101.62	5	43	5537
B,269	A10_F21_SCRFI.fsa			102.81	314	4018	5560
B,270	A10_F21_SCRFI.fsa			105.51	419	8032	5612
B,271	A10_F21_SCRFI.fsa			107.32	74	953	5647
B,272	A10_F21_SCRFI.fsa			108.97	33	375	5679
B,273	A10_F21_SCRFI.fsa			111.29	254	3197	5724
B,274	A10_F21_SCRFI.fsa			112.83	125	1504	5754
B,275	A10_F21_SCRFI.fsa			114.52	1	2	5787
B,276	A10_F21_SCRFI.fsa			115.44	20	158	5805
B,277	A10_F21_SCRFI.fsa			116.21	6	35	5820
B,278	A10_F21_SCRFI.fsa			117.44	27	465	5844
B,279	A10_F21_SCRFI.fsa			118.56	22	341	5866
B,280	A10_F21_SCRFI.fsa			119.78	10	98	5890
B,281	A10_F21_SCRFI.fsa			120.24	13	171	5899
B,282	A10_F21_SCRFI.fsa			121.05	6	45	5915
B,283	A10_F21_SCRFI.fsa			121.96	9	131	5933
B,284	A10_F21_SCRFI.fsa			122.88	9	88	5951
B,285	A10_F21_SCRFI.fsa			123.58	9	134	5965
B,286	A10_F21_SCRFI.fsa			124.65	10	196	5986
B,287	A10_F21_SCRFI.fsa			126.26	2	11	6018
B,288	A10_F21_SCRFI.fsa			127.81	446	8018	6049
B,289	A10_F21_SCRFI.fsa			129.31	17	132	6079
B,290	A10_F21_SCRFI.fsa			130.91	3	21	6111
B,291	A10_F21_SCRFI.fsa			131.66	7	46	6126
B,292	A10_F21_SCRFI.fsa			132.31	13	150	6139
B,293	A10_F21_SCRFI.fsa			133.91	6	39	6171
B,294	A10_F21_SCRFI.fsa			136.15	299	5966	6216
B,295	A10_F21_SCRFI.fsa			138.24	4	31	6258
B,296	A10_F21_SCRFI.fsa			138.74	4	47	6268
B,297	A10_F21_SCRFI.fsa			139.83	6	41	6290
B,298	A10_F21_SCRFI.fsa			141.31	89	1437	6320
B,299	A10_F21_SCRFI.fsa			142.55	9	99	6345
B,300	A10_F21_SCRFI.fsa			146.6	22621	462083	6427
B,301	A10_F21_SCRFI.fsa			150.99	100	1690	6516
B,302	A10_F21_SCRFI.fsa			152.13	1	9	6539
B,303	A10_F21_SCRFI.fsa			152.88	5	29	6554
B,304	A10_F21_SCRFI.fsa			153.62	4	41	6569
B,305	A10_F21_SCRFI.fsa			154.81	50	870	6593
B,306	A10_F21_SCRFI.fsa			155.99	7	60	6617
B,307	A10_F21_SCRFI.fsa			156.74	2	4	6632
B,308	A10_F21_SCRFI.fsa			157.92	8	85	6656
B,309	A10_F21_SCRFI.fsa			158.51	9	88	6668
B,310	A10_F21_SCRFI.fsa			159.16	11	85	6681
B,311	A10_F21_SCRFI.fsa			160.29	292	4184	6704
B,312	A10_F21_SCRFI.fsa			161.87	2	23	6736
B,313	A10_F21_SCRFI.fsa			163.15	10	128	6762
B,314	A10_F21_SCRFI.fsa			165.61	140	2137	6812
B,315	A10_F21_SCRFI.fsa			166.4	120	1731	6828
B,316	A10_F21_SCRFI.fsa			169.05	96	1430	6882
B,317	A10_F21_SCRFI.fsa			170.71	1352	16786	6916
B,318	A10_F21_SCRFI.fsa			172.09	3	28	6944
B,319	A10_F21_SCRFI.fsa			173.06	2	12	6964
B,320	A10_F21_SCRFI.fsa			174.39	4	42	6991
B,321	A10_F21_SCRFI.fsa			175.36	83	1053	7011
B,322	A10_F21_SCRFI.fsa			177.27	14	146	7050
B,323	A10_F21_SCRFI.fsa			178.83	21	250	7082
B,324	A10_F21_SCRFI.fsa			181.7	85	1655	7141
B,325	A10_F21_SCRFI.fsa			184.38	6	66	7196
B,326	A10_F21_SCRFI.fsa			185.69	3	22	7223
B,327	A10_F21_SCRFI.fsa			186.42	6	40	7238
B,328	A10_F21_SCRFI.fsa			187.29	3	14	7256
B,329	A10_F21_SCRFI.fsa			188.07	79	1169	7272
B,330	A10_F21_SCRFI.fsa			189.96	5	42	7311
B,331	A10_F21_SCRFI.fsa			192.14	107	1692	7356
B,332	A10_F21_SCRFI.fsa			194.41	2	7	7403
B,333	A10_F21_SCRFI.fsa			196.48	210	3433	7446
B,334	A10_F21_SCRFI.fsa			198.03	36	364	7478
B,335	A10_F21_SCRFI.fsa			198.99	2	12	7498
B,336	A10_F21_SCRFI.fsa			199.81	5	26	7515
B,337	A10_F21_SCRFI.fsa			200.33	10	120	7526
B,338	A10_F21_SCRFI.fsa			200.91	8	99	7538
B,339	A10_F21_SCRFI.fsa			201.57	16	158	7552
B,340	A10_F21_SCRFI.fsa			203.05	10	122	7583
B,341	A10_F21_SCRFI.fsa			204.43	11	132	7612
B,342	A10_F21_SCRFI.fsa			205.38	19	275	7632
B,343	A10_F21_SCRFI.fsa			205.99	12	77	7645
B,344	A10_F21_SCRFI.fsa			206.52	4	28	7656
B,345	A10_F21_SCRFI.fsa			207.28	13	212	7672
B,346	A10_F21_SCRFI.fsa			208.27	5	28	7693
B,347	A10_F21_SCRFI.fsa			208.98	11	82	7708
B,348	A10_F21_SCRFI.fsa			209.88	3	12	7727
B,349	A10_F21_SCRFI.fsa			210.5	5	32	7740
B,350	A10_F21_SCRFI.fsa			211.68	100	1762	7765
B,351	A10_F21_SCRFI.fsa			213.29	12	101	7799
B,352	A10_F21_SCRFI.fsa			214.52	7	94	7825
B,353	A10_F21_SCRFI.fsa			215.37	2	13	7843
B,354	A10_F21_SCRFI.fsa			215.89	5	39	7854
B,355	A10_F21_SCRFI.fsa			216.74	3	20	7872
B,356	A10_F21_SCRFI.fsa			217.59	31	403	7890
B,357	A10_F21_SCRFI.fsa			218.39	12	146	7907
B,358	A10_F21_SCRFI.fsa			219.71	5	48	7935
B,359	A10_F21_SCRFI.fsa			220.75	10	125	7957
B,360	A10_F21_SCRFI.fsa			221.5	7	59	7973
B,361	A10_F21_SCRFI.fsa			222.3	11	146	7990
B,362	A10_F21_SCRFI.fsa			223.1	14	107	8007
B,363	A10_F21_SCRFI.fsa			223.67	6	33	8019
B,364	A10_F21_SCRFI.fsa			224.89	42	541	8045
B,365	A10_F21_SCRFI.fsa			226.63	50	615	8082
B,366	A10_F21_SCRFI.fsa			228.46	39	463	8121
B,367	A10_F21_SCRFI.fsa			230.01	239	3305	8154
B,368	A10_F21_SCRFI.fsa			230.85	363	4985	8172
B,369	A10_F21_SCRFI.fsa			232.3	24	260	8203
B,370	A10_F21_SCRFI.fsa			233.1	1	3	8220
B,371	A10_F21_SCRFI.fsa			233.89	16	215	8237
B,372	A10_F21_SCRFI.fsa			234.92	3	27	8259
B,373	A10_F21_SCRFI.fsa			236.37	34	637	8290
B,374	A10_F21_SCRFI.fsa			237.21	31	346	8308
B,375	A10_F21_SCRFI.fsa			238.42	8	53	8334
B,376	A10_F21_SCRFI.fsa			239.36	12	112	8354
B,377	A10_F21_SCRFI.fsa			240.33	13	117	8375
B,378	A10_F21_SCRFI.fsa			241.96	7	72	8410
B,379	A10_F21_SCRFI.fsa			242.71	14	178	8426
B,380	A10_F21_SCRFI.fsa			243.31	3	16	8439
B,381	A10_F21_SCRFI.fsa			244.01	7	62	8454
B,382	A10_F21_SCRFI.fsa			244.48	10	72	8464
B,383	A10_F21_SCRFI.fsa			244.94	7	56	8474
B,384	A10_F21_SCRFI.fsa			245.73	10	156	8491
B,385	A10_F21_SCRFI.fsa			246.8	9	89	8514
B,386	A10_F21_SCRFI.fsa			247.73	12	164	8534
B,387	A10_F21_SCRFI.fsa			249.12	5	45	8564
B,388	A10_F21_SCRFI.fsa			249.95	4	43	8582
B,389	A10_F21_SCRFI.fsa			251.12	10	127	8607
B,390	A10_F21_SCRFI.fsa			251.4	10	102	8613
B,391	A10_F21_SCRFI.fsa			252.19	5	44	8630
B,392	A10_F21_SCRFI.fsa			253.26	19	232	8653
B,393	A10_F21_SCRFI.fsa			253.72	25	293	8663
B,394	A10_F21_SCRFI.fsa			254.42	1	9	8678
B,395	A10_F21_SCRFI.fsa			255.4	16	264	8699
B,396	A10_F21_SCRFI.fsa			256.38	8	62	8720
B,397	A10_F21_SCRFI.fsa			256.98	11	100	8733
B,398	A10_F21_SCRFI.fsa			258.0	3	17	8755
B,399	A10_F21_SCRFI.fsa			259.07	15	224	8778
B,400	A10_F21_SCRFI.fsa			260.75	11	158	8814
B,401	A10_F21_SCRFI.fsa			261.4	7	42	8828
B,402	A10_F21_SCRFI.fsa			262.23	7	92	8846
B,403	A10_F21_SCRFI.fsa			263.21	3	34	8867
B,404	A10_F21_SCRFI.fsa			264.64	11	170	8898
B,405	A10_F21_SCRFI.fsa			266.08	10	102	8929
B,406	A10_F21_SCRFI.fsa			266.82	2	16	8945
B,407	A10_F21_SCRFI.fsa			267.8	44	575	8966
B,408	A10_F21_SCRFI.fsa			268.54	11	98	8982
B,409	A10_F21_SCRFI.fsa			269.47	4	31	9002
B,410	A10_F21_SCRFI.fsa			270.86	8	69	9032
B,411	A10_F21_SCRFI.fsa			271.36	3	41	9043
B,412	A10_F21_SCRFI.fsa			272.2	5	33	9061
B,413	A10_F21_SCRFI.fsa			272.94	11	150	9077
B,414	A10_F21_SCRFI.fsa			273.59	11	90	9091
B,415	A10_F21_SCRFI.fsa			273.96	9	60	9099
B,416	A10_F21_SCRFI.fsa			274.84	7	64	9118
B,417	A10_F21_SCRFI.fsa			275.76	8	104	9138
B,418	A10_F21_SCRFI.fsa			276.96	7	74	9164
B,419	A10_F21_SCRFI.fsa			277.79	15	219	9182
B,420	A10_F21_SCRFI.fsa			278.86	8	80	9205
B,421	A10_F21_SCRFI.fsa			279.37	6	50	9216
B,422	A10_F21_SCRFI.fsa			280.29	9	121	9236
B,423	A10_F21_SCRFI.fsa			281.07	5	47	9253
B,424	A10_F21_SCRFI.fsa			282.18	13	153	9277
B,425	A10_F21_SCRFI.fsa			283.29	8	97	9301
B,426	A10_F21_SCRFI.fsa			284.35	7	140	9324
B,427	A10_F21_SCRFI.fsa			285.55	4	46	9350
B,428	A10_F21_SCRFI.fsa			286.1	7	65	9362
B,429	A10_F21_SCRFI.fsa			286.89	7	103	9379
B,430	A10_F21_SCRFI.fsa			288.78	10	49	9420
B,431	A10_F21_SCRFI.fsa			290.67	197	3551	9461
B,432	A10_F21_SCRFI.fsa			291.77	8	80	9485
B,433	A10_F21_SCRFI.fsa			292.32	7	46	9497
B,434	A10_F21_SCRFI.fsa			293.01	13	160	9512
B,435	A10_F21_SCRFI.fsa			293.47	3	23	9522
B,436	A10_F21_SCRFI.fsa			294.48	7	106	9544
B,437	A10_F21_SCRFI.fsa			295.22	8	130	9560
B,438	A10_F21_SCRFI.fsa			297.38	19	238	9607
B,439	A10_F21_SCRFI.fsa			298.16	4	22	9624
B,440	A10_F21_SCRFI.fsa			298.58	11	78	9633
B,441	A10_F21_SCRFI.fsa			299.13	4	32	9645
B,442	A10_F21_SCRFI.fsa			299.59	3	36	9655
B,443	A10_F21_SCRFI.fsa			300.96	18	314	9685
B,444	A10_F21_SCRFI.fsa			301.97	9	142	9707
B,445	A10_F21_SCRFI.fsa			302.71	7	55	9723
B,446	A10_F21_SCRFI.fsa			303.72	4	52	9745
B,447	A10_F21_SCRFI.fsa			304.77	15	194	9768
B,448	A10_F21_SCRFI.fsa			305.55	8	118	9785
B,449	A10_F21_SCRFI.fsa			306.61	12	203	9808
B,450	A10_F21_SCRFI.fsa			307.85	5	53	9835
B,451	A10_F21_SCRFI.fsa			309.13	7	63	9863
B,452	A10_F21_SCRFI.fsa			309.45	7	85	9870
B,453	A10_F21_SCRFI.fsa			310.14	4	20	9885
B,454	A10_F21_SCRFI.fsa			310.55	11	111	9894
B,455	A10_F21_SCRFI.fsa			311.28	7	89	9910
B,456	A10_F21_SCRFI.fsa			312.16	5	59	9929
B,457	A10_F21_SCRFI.fsa			312.84	6	89	9944
B,458	A10_F21_SCRFI.fsa			313.8	9	110	9965
B,459	A10_F21_SCRFI.fsa			314.35	11	104	9977
B,460	A10_F21_SCRFI.fsa			314.76	16	127	9986
B,461	A10_F21_SCRFI.fsa			316.18	8	98	10017
B,462	A10_F21_SCRFI.fsa			316.82	7	81	10031
B,463	A10_F21_SCRFI.fsa			317.6	6	51	10048
B,464	A10_F21_SCRFI.fsa			317.97	4	26	10056
B,465	A10_F21_SCRFI.fsa			318.43	6	47	10066
B,466	A10_F21_SCRFI.fsa			319.57	13	162	10091
B,467	A10_F21_SCRFI.fsa			320.12	11	81	10103
B,468	A10_F21_SCRFI.fsa			320.8	8	91	10118
B,469	A10_F21_SCRFI.fsa			321.53	4	22	10134
B,470	A10_F21_SCRFI.fsa			321.9	4	22	10142
B,471	A10_F21_SCRFI.fsa			322.59	9	51	10157
B,472	A10_F21_SCRFI.fsa			323.09	3	27	10168
B,473	A10_F21_SCRFI.fsa			324.69	46	707	10203
B,474	A10_F21_SCRFI.fsa			325.69	89	1360	10225
B,475	A10_F21_SCRFI.fsa			326.92	5	48	10252
B,476	A10_F21_SCRFI.fsa			327.52	6	41	10265
B,477	A10_F21_SCRFI.fsa			328.57	4	52	10288
B,478	A10_F21_SCRFI.fsa			329.11	6	41	10300
B,479	A10_F21_SCRFI.fsa			329.84	4	19	10316
B,480	A10_F21_SCRFI.fsa			330.53	4	23	10331
B,481	A10_F21_SCRFI.fsa			330.89	3	24	10339
B,482	A10_F21_SCRFI.fsa			331.67	5	46	10356
B,483	A10_F21_SCRFI.fsa			332.49	6	39	10374
B,484	A10_F21_SCRFI.fsa			333.22	56	564	10390
B,485	A10_F21_SCRFI.fsa			334.49	69	1162	10418
B,486	A10_F21_SCRFI.fsa			335.45	67	1105	10439
B,487	A10_F21_SCRFI.fsa			336.82	6	32	10469
B,488	A10_F21_SCRFI.fsa			337.5	8	63	10484
B,489	A10_F21_SCRFI.fsa			338.0	8	91	10495
B,490	A10_F21_SCRFI.fsa			339.23	2	7	10522
B,491	A10_F21_SCRFI.fsa			339.73	7	75	10533
B,492	A10_F21_SCRFI.fsa			340.41	8	87	10548
B,493	A10_F21_SCRFI.fsa			340.87	9	117	10558
B,494	A10_F21_SCRFI.fsa			341.46	5	29	10571
B,495	A10_F21_SCRFI.fsa			342.37	4	38	10591
B,496	A10_F21_SCRFI.fsa			342.91	4	24	10603
B,497	A10_F21_SCRFI.fsa			343.73	10	120	10621
B,498	A10_F21_SCRFI.fsa			344.28	12	148	10633
B,499	A10_F21_SCRFI.fsa			344.87	12	163	10646
B,500	A10_F21_SCRFI.fsa			345.55	8	75	10661
B,501	A10_F21_SCRFI.fsa			346.05	5	41	10672
B,502	A10_F21_SCRFI.fsa			346.55	7	55	10683
B,503	A10_F21_SCRFI.fsa			346.96	4	69	10692
B,504	A10_F21_SCRFI.fsa			348.18	12	147	10719
B,505	A10_F21_SCRFI.fsa			349.23	7	62	10742
B,506	A10_F21_SCRFI.fsa			350.27	17	186	10765
B,507	A10_F21_SCRFI.fsa			351.54	3	25	10793
B,508	A10_F21_SCRFI.fsa			352.86	5	62	10822
B,509	A10_F21_SCRFI.fsa			353.54	12	128	10837
B,510	A10_F21_SCRFI.fsa			354.08	18	220	10849
B,511	A10_F21_SCRFI.fsa			355.35	24	281	10877
B,512	A10_F21_SCRFI.fsa			355.71	19	187	10885
B,513	A10_F21_SCRFI.fsa			356.94	13	157	10912
B,514	A10_F21_SCRFI.fsa			357.62	2	4	10927
B,515	A10_F21_SCRFI.fsa			358.57	9	116	10948
B,516	A10_F21_SCRFI.fsa			360.11	9	129	10982
B,517	A10_F21_SCRFI.fsa			361.29	7	110	11008
B,518	A10_F21_SCRFI.fsa			361.83	5	46	11020
B,519	A10_F21_SCRFI.fsa			362.64	8	72	11038
B,520	A10_F21_SCRFI.fsa			363.23	10	103	11051
B,521	A10_F21_SCRFI.fsa			364.77	6	108	11085
B,522	A10_F21_SCRFI.fsa			365.99	6	34	11112
B,523	A10_F21_SCRFI.fsa			366.36	8	58	11120
B,524	A10_F21_SCRFI.fsa			367.58	71	928	11147
B,525	A10_F21_SCRFI.fsa			368.39	57	778	11165
B,526	A10_F21_SCRFI.fsa			369.75	8	88	11195
B,527	A10_F21_SCRFI.fsa			370.24	11	177	11206
B,528	A10_F21_SCRFI.fsa			372.68	417	6378	11260
B,529	A10_F21_SCRFI.fsa			374.09	16	139	11291
B,530	A10_F21_SCRFI.fsa			375.31	7	82	11318
B,531	A10_F21_SCRFI.fsa			376.07	14	183	11335
B,532	A10_F21_SCRFI.fsa			377.16	8	51	11359
B,533	A10_F21_SCRFI.fsa			378.15	9	186	11381
B,534	A10_F21_SCRFI.fsa			379.14	13	137	11403
B,535	A10_F21_SCRFI.fsa			380.27	7	52	11428
B,536	A10_F21_SCRFI.fsa			381.35	96	1535	11452
B,537	A10_F21_SCRFI.fsa			382.71	8	81	11482
B,538	A10_F21_SCRFI.fsa			383.65	6	64	11503
B,539	A10_F21_SCRFI.fsa			384.51	11	118	11522
B,540	A10_F21_SCRFI.fsa			384.92	8	66	11531
B,541	A10_F21_SCRFI.fsa			385.46	3	17	11543
B,542	A10_F21_SCRFI.fsa			385.86	7	44	11552
B,543	A10_F21_SCRFI.fsa			386.31	4	35	11562
B,544	A10_F21_SCRFI.fsa			387.31	7	67	11584
B,545	A10_F21_SCRFI.fsa			387.98	11	153	11599
B,546	A10_F21_SCRFI.fsa			389.42	14	189	11631
B,547	A10_F21_SCRFI.fsa			390.1	4	29	11646
B,548	A10_F21_SCRFI.fsa			390.73	6	60	11660
B,549	A10_F21_SCRFI.fsa			391.32	7	63	11673
B,550	A10_F21_SCRFI.fsa			392.94	27	418	11709
B,551	A10_F21_SCRFI.fsa			393.75	8	121	11727
B,552	A10_F21_SCRFI.fsa			394.38	7	41	11741
B,553	A10_F21_SCRFI.fsa			395.55	26	310	11767
B,554	A10_F21_SCRFI.fsa			396.31	23	269	11784
B,555	A10_F21_SCRFI.fsa			398.47	5	31	11832
B,556	A10_F21_SCRFI.fsa			399.01	14	161	11844
B,557	A10_F21_SCRFI.fsa			399.82	19	231	11862
B,558	A10_F21_SCRFI.fsa			400.35	8	61	11874
B,559	A10_F21_SCRFI.fsa			400.88	5	48	11886
B,560	A10_F21_SCRFI.fsa			401.42	8	69	11898
B,561	A10_F21_SCRFI.fsa			401.86	8	55	11908
B,562	A10_F21_SCRFI.fsa			402.26	11	128	11917
B,563	A10_F21_SCRFI.fsa			403.32	10	142	11941
B,564	A10_F21_SCRFI.fsa			404.34	6	45	11964
B,565	A10_F21_SCRFI.fsa			404.74	5	37	11973
B,566	A10_F21_SCRFI.fsa			405.67	6	93	11994
B,567	A10_F21_SCRFI.fsa			406.74	4	46	12018
B,568	A10_F21_SCRFI.fsa			407.89	9	121	12044
B,569	A10_F21_SCRFI.fsa			408.25	6	49	12052
B,570	A10_F21_SCRFI.fsa			408.82	8	103	12065
B,571	A10_F21_SCRFI.fsa			410.65	9	180	12106
B,572	A10_F21_SCRFI.fsa			411.31	7	70	12121
B,573	A10_F21_SCRFI.fsa			412.03	12	261	12137
B,574	A10_F21_SCRFI.fsa			413.41	8	90	12168
B,575	A10_F21_SCRFI.fsa			414.3	11	130	12188
B,576	A10_F21_SCRFI.fsa			414.83	8	68	12200
B,577	A10_F21_SCRFI.fsa			415.46	5	40	12214
B,578	A10_F21_SCRFI.fsa			417.55	93	1908	12261
B,579	A10_F21_SCRFI.fsa			419.12	2	6	12296
B,580	A10_F21_SCRFI.fsa			419.48	1	2	12304
B,581	A10_F21_SCRFI.fsa			419.83	1	7	12312
B,582	A10_F21_SCRFI.fsa			420.77	10	115	12333
B,583	A10_F21_SCRFI.fsa			421.4	26	436	12347
B,584	A10_F21_SCRFI.fsa			423.01	45	767	12383
B,585	A10_F21_SCRFI.fsa			424.13	4	35	12408
B,586	A10_F21_SCRFI.fsa			424.76	7	71	12422
B,587	A10_F21_SCRFI.fsa			425.66	8	94	12442
B,588	A10_F21_SCRFI.fsa			426.51	6	79	12461
B,589	A10_F21_SCRFI.fsa			427.36	7	68	12480
B,590	A10_F21_SCRFI.fsa			428.35	42	709	12502
B,591	A10_F21_SCRFI.fsa			429.65	5	46	12531
B,592	A10_F21_SCRFI.fsa			430.06	6	55	12540
B,593	A10_F21_SCRFI.fsa			430.91	5	102	12559
B,594	A10_F21_SCRFI.fsa			432.53	27	519	12595
B,595	A10_F21_SCRFI.fsa			433.3	13	144	12612
B,596	A10_F21_SCRFI.fsa			434.29	5	56	12634
B,597	A10_F21_SCRFI.fsa			435.1	3	36	12652
B,598	A10_F21_SCRFI.fsa			435.87	7	102	12669
B,599	A10_F21_SCRFI.fsa			436.82	8	81	12690
B,600	A10_F21_SCRFI.fsa			437.31	4	26	12701
B,601	A10_F21_SCRFI.fsa			437.76	3	15	12711
B,602	A10_F21_SCRFI.fsa			438.26	3	25	12722
B,603	A10_F21_SCRFI.fsa			439.03	14	181	12739
B,604	A10_F21_SCRFI.fsa			439.93	6	43	12759
B,605	A10_F21_SCRFI.fsa			440.43	3	30	12770
B,606	A10_F21_SCRFI.fsa			441.15	5	31	12786
B,607	A10_F21_SCRFI.fsa			441.52	9	66	12794
B,608	A10_F21_SCRFI.fsa			442.01	6	48	12805
B,609	A10_F21_SCRFI.fsa			442.69	9	89	12820
B,610	A10_F21_SCRFI.fsa			443.55	2	4	12839
B,611	A10_F21_SCRFI.fsa			444.01	1	7	12849
B,612	A10_F21_SCRFI.fsa			444.6	6	47	12862
B,613	A10_F21_SCRFI.fsa			446.23	66	1199	12898
B,614	A10_F21_SCRFI.fsa			449.0	4	50	12959
B,615	A10_F21_SCRFI.fsa			449.41	4	38	12968
B,616	A10_F21_SCRFI.fsa			450.05	7	83	12982
B,617	A10_F21_SCRFI.fsa			450.85	9	77	12999
B,618	A10_F21_SCRFI.fsa			451.32	9	101	13009
B,619	A10_F21_SCRFI.fsa			451.88	8	105	13021
B,620	A10_F21_SCRFI.fsa			454.29	41	635	13072
B,621	A10_F21_SCRFI.fsa			455.18	8	75	13091
B,622	A10_F21_SCRFI.fsa			455.84	9	85	13105
B,623	A10_F21_SCRFI.fsa			456.59	4	26	13121
B,624	A10_F21_SCRFI.fsa			457.2	5	47	13134
B,625	A10_F21_SCRFI.fsa			457.86	6	47	13148
B,626	A10_F21_SCRFI.fsa			458.24	7	59	13156
B,627	A10_F21_SCRFI.fsa			458.94	6	80	13171
B,628	A10_F21_SCRFI.fsa			460.78	10	108	13210
B,629	A10_F21_SCRFI.fsa			461.48	9	87	13225
B,630	A10_F21_SCRFI.fsa			462.28	15	180	13242
B,631	A10_F21_SCRFI.fsa			463.6	8	75	13270
B,632	A10_F21_SCRFI.fsa			464.07	5	26	13280
B,633	A10_F21_SCRFI.fsa			464.63	10	86	13292
B,634	A10_F21_SCRFI.fsa			465.38	11	111	13308
B,635	A10_F21_SCRFI.fsa			466.37	11	99	13329
B,636	A10_F21_SCRFI.fsa			467.17	15	156	13346
B,637	A10_F21_SCRFI.fsa			467.68	11	79	13357
B,638	A10_F21_SCRFI.fsa			468.15	12	194	13367
B,639	A10_F21_SCRFI.fsa			469.56	8	65	13397
B,640	A10_F21_SCRFI.fsa			470.22	11	102	13411
B,641	A10_F21_SCRFI.fsa			471.16	7	80	13431
B,642	A10_F21_SCRFI.fsa			471.62	4	30	13441
B,643	A10_F21_SCRFI.fsa			472.19	4	34	13453
B,644	A10_F21_SCRFI.fsa			473.55	30	475	13482
B,645	A10_F21_SCRFI.fsa			474.06	30	387	13493
B,646	A10_F21_SCRFI.fsa			475.77	20	171	13530
B,647	A10_F21_SCRFI.fsa			476.27	10	79	13541
B,648	A10_F21_SCRFI.fsa			476.59	9	63	13548
B,649	A10_F21_SCRFI.fsa			477.0	8	60	13557
B,650	A10_F21_SCRFI.fsa			478.18	28	304	13583
B,651	A10_F21_SCRFI.fsa			478.95	9	75	13600
B,652	A10_F21_SCRFI.fsa			479.49	7	74	13612
B,653	A10_F21_SCRFI.fsa			480.04	7	52	13624
B,654	A10_F21_SCRFI.fsa			480.44	8	62	13633
B,655	A10_F21_SCRFI.fsa			480.85	7	55	13642
B,656	A10_F21_SCRFI.fsa			481.89	12	182	13665
B,657	A10_F21_SCRFI.fsa			482.62	3	17	13681
B,658	A10_F21_SCRFI.fsa			483.11	6	47	13692
B,659	A10_F21_SCRFI.fsa			484.2	4	29	13716
B,660	A10_F21_SCRFI.fsa			484.51	4	26	13723
B,661	A10_F21_SCRFI.fsa			485.06	12	118	13735
B,662	A10_F21_SCRFI.fsa			486.05	4	18	13757
B,663	A10_F21_SCRFI.fsa			486.45	1	8	13766
B,664	A10_F21_SCRFI.fsa			487.31	5	33	13785
B,665	A10_F21_SCRFI.fsa			488.35	9	74	13808
B,666	A10_F21_SCRFI.fsa			488.89	9	67	13820
B,667	A10_F21_SCRFI.fsa			490.1	100	1766	13847
B,668	A10_F21_SCRFI.fsa			491.0	4	23	13867
B,669	A10_F21_SCRFI.fsa			492.79	8	136	13907
B,670	A10_F21_SCRFI.fsa			493.6	4	28	13925
B,671	A10_F21_SCRFI.fsa			494.1	5	34	13936
B,672	A10_F21_SCRFI.fsa			494.68	9	82	13949
B,673	A10_F21_SCRFI.fsa			495.13	10	89	13959
B,674	A10_F21_SCRFI.fsa			495.48	2	6	13967
B,675	A10_F21_SCRFI.fsa			496.16	2	13	13982
B,676	A10_F21_SCRFI.fsa			497.59	13	168	14014
B,677	A10_F21_SCRFI.fsa			498.3	7	61	14030
B,678	A10_F21_SCRFI.fsa			499.46	12	124	14056
B,679	A10_F21_SCRFI.fsa			500.54	10	109	14080
B,680	A10_F21_SCRFI.fsa			501.17	19	225	14094
B,681	A10_F21_SCRFI.fsa			501.81	16	143	14108
B,682	A10_F21_SCRFI.fsa			502.39	15	174	14121
B,683	A10_F21_SCRFI.fsa			502.98	13	112	14134
B,684	A10_F21_SCRFI.fsa			503.43	10	72	14144
B,685	A10_F21_SCRFI.fsa			503.84	9	113	14153
B,686	A10_F21_SCRFI.fsa			504.61	6	27	14170
B,687	A10_F21_SCRFI.fsa			505.02	4	26	14179
B,688	A10_F21_SCRFI.fsa			505.61	9	85	14192
B,689	A10_F21_SCRFI.fsa			506.96	18	272	14222
B,690	A10_F21_SCRFI.fsa			507.82	8	58	14241
B,691	A10_F21_SCRFI.fsa			508.23	5	32	14250
B,692	A10_F21_SCRFI.fsa			509.5	6	63	14278
B,693	A10_F21_SCRFI.fsa			509.86	6	59	14286
B,694	A10_F21_SCRFI.fsa			510.81	8	86	14307
B,695	A10_F21_SCRFI.fsa			511.4	8	83	14320
B,696	A10_F21_SCRFI.fsa			512.08	6	53	14335
B,697	A10_F21_SCRFI.fsa			512.62	6	89	14347
B,698	A10_F21_SCRFI.fsa			513.89	3	37	14375
B,699	A10_F21_SCRFI.fsa			514.57	4	40	14390
B,700	A10_F21_SCRFI.fsa			515.21	12	129	14404
B,701	A10_F21_SCRFI.fsa			515.8	6	110	14417
B,702	A10_F21_SCRFI.fsa			517.07	7	64	14445
B,703	A10_F21_SCRFI.fsa			517.57	8	83	14456
B,704	A10_F21_SCRFI.fsa			518.52	1	2	14477
B,705	A10_F21_SCRFI.fsa			519.2	4	41	14492
B,706	A10_F21_SCRFI.fsa			520.38	16	242	14518
B,707	A10_F21_SCRFI.fsa			522.47	610	10676	14564
B,708	A10_F21_SCRFI.fsa			524.65	5	28	14612
B,709	A10_F21_SCRFI.fsa			525.15	10	83	14623
B,710	A10_F21_SCRFI.fsa			525.74	8	89	14636
B,711	A10_F21_SCRFI.fsa			526.7	4	20	14657
B,712	A10_F21_SCRFI.fsa			527.7	3	21	14679
B,713	A10_F21_SCRFI.fsa			529.06	1	9	14709
B,714	A10_F21_SCRFI.fsa			529.93	3	24	14728
B,715	A10_F21_SCRFI.fsa			531.47	45	939	14762
B,716	A10_F21_SCRFI.fsa			533.29	9	74	14802
B,717	A10_F21_SCRFI.fsa			533.75	13	123	14812
B,718	A10_F21_SCRFI.fsa			534.75	16	133	14834
B,719	A10_F21_SCRFI.fsa			535.66	6	41	14854
B,720	A10_F21_SCRFI.fsa			536.17	1	8	14865
B,721	A10_F21_SCRFI.fsa			536.8	6	44	14879
B,722	A10_F21_SCRFI.fsa			537.21	8	78	14888
B,723	A10_F21_SCRFI.fsa			537.99	8	61	14905
B,724	A10_F21_SCRFI.fsa			538.54	7	61	14917
B,725	A10_F21_SCRFI.fsa			538.95	6	41	14926
B,726	A10_F21_SCRFI.fsa			539.45	9	74	14937
B,727	A10_F21_SCRFI.fsa			539.86	5	72	14946
B,728	A10_F21_SCRFI.fsa			541.05	7	115	14972
B,729	A10_F21_SCRFI.fsa			542.32	4	35	15000
B,730	A10_F21_SCRFI.fsa			542.83	2	12	15011
B,731	A10_F21_SCRFI.fsa			544.01	15	143	15037
B,732	A10_F21_SCRFI.fsa			546.66	178	4684	15095
B,733	A10_F21_SCRFI.fsa			548.13	3	40	15127
B,734	A10_F21_SCRFI.fsa			549.18	1	8	15150
B,735	A10_F21_SCRFI.fsa			550.64	5	41	15182
B,736	A10_F21_SCRFI.fsa			551.37	4	27	15198
B,737	A10_F21_SCRFI.fsa			552.11	9	111	15214
B,738	A10_F21_SCRFI.fsa			552.93	10	154	15232
B,739	A10_F21_SCRFI.fsa			553.85	6	63	15252
B,740	A10_F21_SCRFI.fsa			554.95	4	38	15276
B,741	A10_F21_SCRFI.fsa			556.05	6	71	15300
B,742	A10_F21_SCRFI.fsa			556.69	7	80	15314
B,743	A10_F21_SCRFI.fsa			557.11	6	83	15323
B,744	A10_F21_SCRFI.fsa			557.84	7	67	15339
B,745	A10_F21_SCRFI.fsa			558.62	12	119	15356
B,746	A10_F21_SCRFI.fsa			559.26	8	81	15370
B,747	A10_F21_SCRFI.fsa			559.72	10	120	15380
B,748	A10_F21_SCRFI.fsa			560.5	8	69	15397
B,749	A10_F21_SCRFI.fsa			561.01	7	88	15408
B,750	A10_F21_SCRFI.fsa			561.97	8	95	15429
B,751	A10_F21_SCRFI.fsa			562.8	7	114	15447
B,752	A10_F21_SCRFI.fsa			563.76	11	117	15468
B,753	A10_F21_SCRFI.fsa			564.5	12	152	15484
B,754	A10_F21_SCRFI.fsa			565.14	4	30	15498
B,755	A10_F21_SCRFI.fsa			565.78	8	87	15512
B,756	A10_F21_SCRFI.fsa			566.11	5	48	15519
B,757	A10_F21_SCRFI.fsa			566.66	5	41	15531
B,758	A10_F21_SCRFI.fsa			567.21	9	129	15543
B,759	A10_F21_SCRFI.fsa			568.04	8	90	15561
B,760	A10_F21_SCRFI.fsa			568.59	9	122	15573
B,761	A10_F21_SCRFI.fsa			569.51	4	24	15593
B,762	A10_F21_SCRFI.fsa			570.61	12	155	15617
B,763	A10_F21_SCRFI.fsa			571.03	12	139	15626
B,764	A10_F21_SCRFI.fsa			572.68	9	80	15662
B,765	A10_F21_SCRFI.fsa			573.19	6	54	15673
B,766	A10_F21_SCRFI.fsa			573.79	12	152	15686
B,767	A10_F21_SCRFI.fsa			574.61	6	59	15704
B,768	A10_F21_SCRFI.fsa			575.72	4	25	15728
B,769	A10_F21_SCRFI.fsa			576.55	11	130	15746
B,770	A10_F21_SCRFI.fsa			577.01	8	141	15756
B,771	A10_F21_SCRFI.fsa			577.93	9	71	15776
B,772	A10_F21_SCRFI.fsa			578.71	8	79	15793
B,773	A10_F21_SCRFI.fsa			579.17	7	56	15803
B,774	A10_F21_SCRFI.fsa			579.87	11	94	15818
B,775	A10_F21_SCRFI.fsa			580.28	8	78	15827
B,776	A10_F21_SCRFI.fsa			580.93	8	110	15841
B,777	A10_F21_SCRFI.fsa			582.49	12	115	15875
B,778	A10_F21_SCRFI.fsa			583.09	5	30	15888
B,779	A10_F21_SCRFI.fsa			583.6	4	34	15899
B,780	A10_F21_SCRFI.fsa			584.2	5	44	15912
B,781	A10_F21_SCRFI.fsa			585.21	10	116	15934
B,782	A10_F21_SCRFI.fsa			586.0	10	99	15951
B,783	A10_F21_SCRFI.fsa			586.74	14	204	15967
B,784	A10_F21_SCRFI.fsa			587.52	8	61	15984
B,785	A10_F21_SCRFI.fsa			588.21	13	115	15999
B,786	A10_F21_SCRFI.fsa			588.72	8	53	16010
B,787	A10_F21_SCRFI.fsa			589.55	10	110	16028
B,788	A10_F21_SCRFI.fsa			590.71	5	37	16053
B,789	A10_F21_SCRFI.fsa			591.17	2	19	16063
B,790	A10_F21_SCRFI.fsa			591.86	11	85	16078
B,791	A10_F21_SCRFI.fsa			592.51	12	166	16092
B,792	A10_F21_SCRFI.fsa			593.48	10	112	16113
B,793	A10_F21_SCRFI.fsa			594.4	9	118	16133
B,794	A10_F21_SCRFI.fsa			595.14	5	29	16149
B,795	A10_F21_SCRFI.fsa			595.56	6	44	16158
B,796	A10_F21_SCRFI.fsa			595.98	8	147	16167
B,797	A10_F21_SCRFI.fsa			597.87	12	182	16208
B,798	A10_F21_SCRFI.fsa			598.43	8	89	16220
B,799	A10_F21_SCRFI.fsa			599.81	8	90	16250
B,800	A10_F21_SCRFI.fsa			600.32	9	66	16261
B,801	A10_F21_SCRFI.fsa			600.69	11	109	16269
B,802	A10_F21_SCRFI.fsa			601.24	8	112	16281
B,803	A10_F21_SCRFI.fsa			603.53	34	730	16331
B,804	A10_F21_SCRFI.fsa			604.87	36	759	16360
B,805	A10_F21_SCRFI.fsa			607.44	65	1168	16416
B,806	A10_F21_SCRFI.fsa			608.41	2	26	16437
B,807	A10_F21_SCRFI.fsa			609.51	7	86	16461
B,808	A10_F21_SCRFI.fsa			609.93	6	49	16470
B,809	A10_F21_SCRFI.fsa			610.53	16	167	16483
B,810	A10_F21_SCRFI.fsa			610.99	9	74	16493
B,811	A10_F21_SCRFI.fsa			612.0	4	25	16515
B,812	A10_F21_SCRFI.fsa			612.69	8	63	16530
B,813	A10_F21_SCRFI.fsa			613.39	16	202	16545
B,814	A10_F21_SCRFI.fsa			613.75	11	148	16553
B,815	A10_F21_SCRFI.fsa			615.88	5	59	16599
B,816	A10_F21_SCRFI.fsa			617.54	10	79	16635
B,817	A10_F21_SCRFI.fsa			618.51	9	112	16656
B,818	A10_F21_SCRFI.fsa			620.41	120	2801	16697
B,819	A10_F21_SCRFI.fsa			622.03	1	4	16732
B,820	A10_F21_SCRFI.fsa			622.91	4	31	16751
B,821	A10_F21_SCRFI.fsa			623.47	4	36	16763
B,822	A10_F21_SCRFI.fsa			624.16	10	86	16778
B,823	A10_F21_SCRFI.fsa			624.67	4	28	16789
B,824	A10_F21_SCRFI.fsa			625.37	11	115	16804
B,825	A10_F21_SCRFI.fsa			625.83	9	77	16814
B,826	A10_F21_SCRFI.fsa			627.13	14	140	16842
B,827	A10_F21_SCRFI.fsa			627.97	10	123	16860
B,828	A10_F21_SCRFI.fsa			628.48	8	82	16871
B,829	A10_F21_SCRFI.fsa			629.31	9	143	16889
B,830	A10_F21_SCRFI.fsa			631.27	7	103	16931
B,831	A10_F21_SCRFI.fsa			632.62	6	67	16960
B,832	A10_F21_SCRFI.fsa			633.18	8	87	16972
B,833	A10_F21_SCRFI.fsa			635.41	52	1549	17020
B,834	A10_F21_SCRFI.fsa			637.74	2	14	17070
B,835	A10_F21_SCRFI.fsa			638.26	2	13	17081
B,836	A10_F21_SCRFI.fsa			639.14	6	51	17100
B,837	A10_F21_SCRFI.fsa			639.66	10	95	17111
B,838	A10_F21_SCRFI.fsa			639.98	9	76	17118
B,839	A10_F21_SCRFI.fsa			640.68	4	31	17133
B,840	A10_F21_SCRFI.fsa			641.1	11	69	17142
B,841	A10_F21_SCRFI.fsa			641.57	3	19	17152
B,842	A10_F21_SCRFI.fsa			642.18	7	66	17165
B,843	A10_F21_SCRFI.fsa			643.39	9	95	17191
B,844	A10_F21_SCRFI.fsa			644.8	5	53	17221
B,845	A10_F21_SCRFI.fsa			645.83	7	72	17243
B,846	A10_F21_SCRFI.fsa			646.91	6	107	17266
B,847	A10_F21_SCRFI.fsa			647.66	4	28	17282
B,848	A10_F21_SCRFI.fsa			648.22	12	106	17294
B,849	A10_F21_SCRFI.fsa			648.97	9	110	17310
B,850	A10_F21_SCRFI.fsa			649.44	8	60	17320
B,851	A10_F21_SCRFI.fsa			650.67	7	105	17346
B,852	A10_F21_SCRFI.fsa			651.43	6	64	17362
B,853	A10_F21_SCRFI.fsa			652.62	7	86	17387
B,854	A10_F21_SCRFI.fsa			653.34	2	11	17402
B,855	A10_F21_SCRFI.fsa			653.77	5	31	17411
B,856	A10_F21_SCRFI.fsa			654.67	9	111	17430
B,857	A10_F21_SCRFI.fsa			655.44	10	128	17446
B,858	A10_F21_SCRFI.fsa			656.1	8	73	17460
B,859	A10_F21_SCRFI.fsa			656.72	4	30	17473
B,860	A10_F21_SCRFI.fsa			657.25	8	105	17484
B,861	A10_F21_SCRFI.fsa			658.01	2	11	17500
B,862	A10_F21_SCRFI.fsa			658.64	8	52	17513
B,863	A10_F21_SCRFI.fsa			659.11	6	48	17523
B,864	A10_F21_SCRFI.fsa			659.78	9	91	17537
B,865	A10_F21_SCRFI.fsa			660.74	5	36	17557
B,866	A10_F21_SCRFI.fsa			661.7	13	187	17577
B,867	A10_F21_SCRFI.fsa			663.18	6	57	17608
B,868	A10_F21_SCRFI.fsa			664.52	11	177	17636
B,869	A10_F21_SCRFI.fsa			665.34	10	132	17653
B,870	A10_F21_SCRFI.fsa			666.2	9	82	17671
B,871	A10_F21_SCRFI.fsa			666.63	7	63	17680
B,872	A10_F21_SCRFI.fsa			667.45	3	13	17697
B,873	A10_F21_SCRFI.fsa			668.22	14	108	17713
B,874	A10_F21_SCRFI.fsa			668.7	9	68	17723
B,875	A10_F21_SCRFI.fsa			669.56	6	95	17741
B,876	A10_F21_SCRFI.fsa			670.19	4	23	17754
B,877	A10_F21_SCRFI.fsa			670.96	6	64	17770
B,878	A10_F21_SCRFI.fsa			671.39	6	48	17779
B,879	A10_F21_SCRFI.fsa			671.87	8	77	17789
B,880	A10_F21_SCRFI.fsa			672.4	4	41	17800
B,881	A10_F21_SCRFI.fsa			673.6	8	59	17825
B,882	A10_F21_SCRFI.fsa			674.86	7	65	17851
B,883	A10_F21_SCRFI.fsa			675.48	7	66	17864
B,884	A10_F21_SCRFI.fsa			676.11	3	30	17877
B,885	A10_F21_SCRFI.fsa			676.64	4	34	17888
B,886	A10_F21_SCRFI.fsa			677.41	5	32	17904
B,887	A10_F21_SCRFI.fsa			677.8	6	57	17912
B,888	A10_F21_SCRFI.fsa			678.52	7	82	17927
B,889	A10_F21_SCRFI.fsa			679.15	8	127	17940
B,890	A10_F21_SCRFI.fsa			680.26	12	82	17963
B,891	A10_F21_SCRFI.fsa			681.37	7	104	17986
B,892	A10_F21_SCRFI.fsa			682.67	5	55	18013
B,893	A10_F21_SCRFI.fsa			683.45	4	22	18029
B,894	A10_F21_SCRFI.fsa			684.03	13	137	18041
B,895	A10_F21_SCRFI.fsa			686.16	22	293	18085
B,896	A10_F21_SCRFI.fsa			686.93	13	223	18101
B,897	A10_F21_SCRFI.fsa			688.34	8	108	18130
B,898	A10_F21_SCRFI.fsa			689.11	11	88	18146
B,899	A10_F21_SCRFI.fsa			689.65	7	122	18157
B,900	A10_F21_SCRFI.fsa			690.71	7	108	18179
B,901	A10_F21_SCRFI.fsa			691.44	8	151	18194
B,902	A10_F21_SCRFI.fsa			692.7	10	142	18220
B,903	A10_F21_SCRFI.fsa			694.5	5	48	18257
B,904	A10_F21_SCRFI.fsa			695.86	5	103	18285
B,905	A10_F21_SCRFI.fsa			696.74	7	66	18303
B,906	A10_F21_SCRFI.fsa			697.86	8	97	18326
B,907	A10_F21_SCRFI.fsa			698.68	7	72	18343
B,908	A10_F21_SCRFI.fsa			699.27	6	60	18355
B,909	A10_F21_SCRFI.fsa			699.85	2	14	18367
B,910	A10_F21_SCRFI.fsa			700.57	9	71	18382
B,911	A10_F21_SCRFI.fsa			701.1	5	41	18393
B,912	A10_F21_SCRFI.fsa			701.58	6	52	18403
B,913	A10_F21_SCRFI.fsa			702.01	6	60	18412
B,914	A10_F21_SCRFI.fsa			702.63	6	71	18425
B,915	A10_F21_SCRFI.fsa			703.98	7	71	18453
B,916	A10_F21_SCRFI.fsa			704.55	9	84	18465
B,917	A10_F21_SCRFI.fsa			706.28	7	58	18501
B,918	A10_F21_SCRFI.fsa			706.91	3	45	18514
B,919	A10_F21_SCRFI.fsa			707.77	4	43	18532
B,920	A10_F21_SCRFI.fsa			708.54	11	106	18548
B,921	A10_F21_SCRFI.fsa			708.97	12	115	18557
B,922	A10_F21_SCRFI.fsa			710.27	7	83	18584
B,923	A10_F21_SCRFI.fsa			710.9	7	65	18597
B,924	A10_F21_SCRFI.fsa			711.53	12	135	18610
B,925	A10_F21_SCRFI.fsa			712.63	6	47	18633
B,926	A10_F21_SCRFI.fsa			713.26	8	104	18646
B,927	A10_F21_SCRFI.fsa			714.13	7	64	18664
B,928	A10_F21_SCRFI.fsa			714.71	6	61	18676
B,929	A10_F21_SCRFI.fsa			715.72	5	67	18697
B,930	A10_F21_SCRFI.fsa			716.55	8	81	18714
B,931	A10_F21_SCRFI.fsa			717.8	8	112	18740
B,932	A10_F21_SCRFI.fsa			718.34	8	108	18751
B,933	A10_F21_SCRFI.fsa			719.21	7	54	18769
B,934	A10_F21_SCRFI.fsa			719.84	10	127	18782
B,935	A10_F21_SCRFI.fsa			720.42	11	210	18794
B,936	A10_F21_SCRFI.fsa			721.82	8	67	18823
B,937	A10_F21_SCRFI.fsa			722.26	8	80	18832
B,938	A10_F21_SCRFI.fsa			722.89	9	97	18845
B,939	A10_F21_SCRFI.fsa			724.74	6	127	18883
B,940	A10_F21_SCRFI.fsa			725.85	6	48	18906
B,941	A10_F21_SCRFI.fsa			726.49	11	92	18919
B,942	A10_F21_SCRFI.fsa			727.02	7	70	18930
B,943	A10_F21_SCRFI.fsa			728.09	4	26	18952
B,944	A10_F21_SCRFI.fsa			728.72	9	86	18965
B,945	A10_F21_SCRFI.fsa			729.26	7	81	18976
B,946	A10_F21_SCRFI.fsa			730.19	8	114	18995
B,947	A10_F21_SCRFI.fsa			730.92	11	150	19010
B,948	A10_F21_SCRFI.fsa			732.09	8	84	19034
B,949	A10_F21_SCRFI.fsa			732.53	10	129	19043
B,950	A10_F21_SCRFI.fsa			733.36	8	66	19060
B,951	A10_F21_SCRFI.fsa			733.8	6	36	19069
B,952	A10_F21_SCRFI.fsa			734.29	15	102	19079
B,953	A10_F21_SCRFI.fsa			734.87	14	187	19091
B,954	A10_F21_SCRFI.fsa			735.95	6	62	19113
B,955	A10_F21_SCRFI.fsa			736.63	11	115	19127
B,956	A10_F21_SCRFI.fsa			737.32	10	94	19141
B,957	A10_F21_SCRFI.fsa			738.3	3	28	19161
B,958	A10_F21_SCRFI.fsa			738.84	6	53	19172
B,959	A10_F21_SCRFI.fsa			739.52	8	66	19186
B,960	A10_F21_SCRFI.fsa			740.11	7	43	19198
B,961	A10_F21_SCRFI.fsa			740.65	9	80	19209
B,962	A10_F21_SCRFI.fsa			741.04	8	104	19217
B,963	A10_F21_SCRFI.fsa			742.42	9	96	19245
B,964	A10_F21_SCRFI.fsa			743.11	13	177	19259
B,965	A10_F21_SCRFI.fsa			744.14	10	112	19280
B,966	A10_F21_SCRFI.fsa			744.78	9	90	19293
B,967	A10_F21_SCRFI.fsa			746.45	4	32	19327
B,968	A10_F21_SCRFI.fsa			747.19	5	37	19342
B,969	A10_F21_SCRFI.fsa			748.32	12	173	19365
B,970	A10_F21_SCRFI.fsa			749.51	5	34	19389
B,971	A10_F21_SCRFI.fsa			750.55	8	67	19410
B,972	A10_F21_SCRFI.fsa			751.2	12	202	19423
B,973	A10_F21_SCRFI.fsa			752.5	7	78	19449
B,974	A10_F21_SCRFI.fsa			753.15	4	35	19462
B,975	A10_F21_SCRFI.fsa			753.81	7	126	19475
B,976	A10_F21_SCRFI.fsa			755.31	10	114	19505
B,977	A10_F21_SCRFI.fsa			755.82	9	80	19515
B,978	A10_F21_SCRFI.fsa			756.37	5	35	19526
B,979	A10_F21_SCRFI.fsa			756.87	8	84	19536
B,980	A10_F21_SCRFI.fsa			757.68	9	95	19552
B,981	A10_F21_SCRFI.fsa			758.63	15	275	19571
B,982	A10_F21_SCRFI.fsa			759.39	10	151	19586
B,983	A10_F21_SCRFI.fsa			760.3	8	72	19604
B,984	A10_F21_SCRFI.fsa			761.11	5	47	19620
B,985	A10_F21_SCRFI.fsa			762.07	8	91	19639
B,986	A10_F21_SCRFI.fsa			763.64	6	87	19670
B,987	A10_F21_SCRFI.fsa			764.14	9	65	19680
B,988	A10_F21_SCRFI.fsa			764.7	9	89	19691
B,989	A10_F21_SCRFI.fsa			765.41	3	19	19705
B,990	A10_F21_SCRFI.fsa			765.82	5	43	19713
B,991	A10_F21_SCRFI.fsa			766.53	13	151	19727
B,992	A10_F21_SCRFI.fsa			767.24	9	69	19741
B,993	A10_F21_SCRFI.fsa			767.85	10	119	19753
B,994	A10_F21_SCRFI.fsa			768.46	11	211	19765
B,995	A10_F21_SCRFI.fsa			769.88	6	52	19793
B,996	A10_F21_SCRFI.fsa			770.95	6	58	19814
B,997	A10_F21_SCRFI.fsa			771.36	8	86	19822
B,998	A10_F21_SCRFI.fsa			772.64	6	89	19847
B,999	A10_F21_SCRFI.fsa			773.25	4	30	19859
B,1000	A10_F21_SCRFI.fsa			773.92	6	54	19872
B,1001	A10_F21_SCRFI.fsa			774.68	4	43	19887
B,1002	A10_F21_SCRFI.fsa			775.5	11	158	19903
B,1003	A10_F21_SCRFI.fsa			776.94	7	114	19931
B,1004	A10_F21_SCRFI.fsa			778.06	12	155	19953
B,1005	A10_F21_SCRFI.fsa			778.94	10	70	19970
B,1006	A10_F21_SCRFI.fsa			780.12	12	134	19993
B,1007	A10_F21_SCRFI.fsa			780.99	9	99	20010
B,1008	A10_F21_SCRFI.fsa			781.77	5	49	20025
B,1009	A10_F21_SCRFI.fsa			783.0	8	105	20049
B,1010	A10_F21_SCRFI.fsa			783.67	4	35	20062
B,1011	A10_F21_SCRFI.fsa			784.5	10	155	20078
B,1012	A10_F21_SCRFI.fsa			785.22	5	65	20092
B,1013	A10_F21_SCRFI.fsa			786.05	8	127	20108
B,1014	A10_F21_SCRFI.fsa			786.93	8	87	20125
B,1015	A10_F21_SCRFI.fsa			787.71	8	75	20140
B,1016	A10_F21_SCRFI.fsa			788.64	9	150	20158
B,1017	A10_F21_SCRFI.fsa			790.56	9	156	20195
B,1018	A10_F21_SCRFI.fsa			791.03	7	47	20204
B,1019	A10_F21_SCRFI.fsa			791.7	9	96	20217
B,1020	A10_F21_SCRFI.fsa			792.48	6	67	20232
B,1021	A10_F21_SCRFI.fsa			793.52	7	67	20252
B,1022	A10_F21_SCRFI.fsa			794.88	9	139	20278
B,1023	A10_F21_SCRFI.fsa			795.66	3	20	20293
B,1024	A10_F21_SCRFI.fsa			796.18	4	40	20303
B,1025	A10_F21_SCRFI.fsa			797.8	6	66	20334
B,1026	A10_F21_SCRFI.fsa			798.38	9	138	20345
B,1027	A10_F21_SCRFI.fsa			799.53	9	71	20367
B,1028	A10_F21_SCRFI.fsa			800.16	8	87	20379
B,1029	A10_F21_SCRFI.fsa			801.99	10	148	20414
B,1030	A10_F21_SCRFI.fsa			802.77	8	72	20429
B,1031	A10_F21_SCRFI.fsa			803.35	5	42	20440
B,1032	A10_F21_SCRFI.fsa			804.81	10	126	20468
B,1033	A10_F21_SCRFI.fsa			805.5	5	36	20481
B,1034	A10_F21_SCRFI.fsa			806.34	8	98	20497
B,1035	A10_F21_SCRFI.fsa			806.91	11	132	20508
B,1036	A10_F21_SCRFI.fsa			807.81	12	181	20525
B,1037	A10_F21_SCRFI.fsa			809.02	10	176	20548
B,1038	A10_F21_SCRFI.fsa			809.91	8	79	20565
B,1039	A10_F21_SCRFI.fsa			811.34	11	115	20592
B,1040	A10_F21_SCRFI.fsa			811.81	12	124	20601
B,1041	A10_F21_SCRFI.fsa			812.5	8	73	20614
B,1042	A10_F21_SCRFI.fsa			813.55	5	60	20634
B,1043	A10_F21_SCRFI.fsa			814.08	8	68	20644
B,1044	A10_F21_SCRFI.fsa			814.72	7	97	20656
B,1045	A10_F21_SCRFI.fsa			815.88	8	79	20678
B,1046	A10_F21_SCRFI.fsa			816.89	8	83	20697
B,1047	A10_F21_SCRFI.fsa			817.42	9	95	20707
B,1048	A10_F21_SCRFI.fsa			818.0	5	36	20718
B,1049	A10_F21_SCRFI.fsa			818.9	6	41	20735
B,1050	A10_F21_SCRFI.fsa			819.54	5	41	20747
B,1051	A10_F21_SCRFI.fsa			820.12	8	56	20758
B,1052	A10_F21_SCRFI.fsa			821.03	10	119	20775
B,1053	A10_F21_SCRFI.fsa			822.04	7	77	20794
B,1054	A10_F21_SCRFI.fsa			823.42	5	84	20820
B,1055	A10_F21_SCRFI.fsa			824.54	7	74	20841
B,1056	A10_F21_SCRFI.fsa			825.13	4	28	20852
B,1057	A10_F21_SCRFI.fsa			825.72	4	26	20863
B,1058	A10_F21_SCRFI.fsa			826.2	8	91	20872
B,1059	A10_F21_SCRFI.fsa			827.16	8	79	20890
B,1060	A10_F21_SCRFI.fsa			828.18	9	100	20909
B,1061	A10_F21_SCRFI.fsa			829.89	7	122	20941
B,1062	A10_F21_SCRFI.fsa			831.07	9	145	20963
B,1063	A10_F21_SCRFI.fsa			833.0	10	100	20999
B,1064	A10_F21_SCRFI.fsa			834.24	8	157	21022
B,1065	A10_F21_SCRFI.fsa			835.37	10	74	21043
B,1066	A10_F21_SCRFI.fsa			835.91	9	81	21053
B,1067	A10_F21_SCRFI.fsa			836.5	16	121	21064
B,1068	A10_F21_SCRFI.fsa			837.04	10	151	21074
B,1069	A10_F21_SCRFI.fsa			838.55	12	159	21102
B,1070	A10_F21_SCRFI.fsa			839.69	8	60	21123
B,1071	A10_F21_SCRFI.fsa			840.55	12	214	21139
B,1072	A10_F21_SCRFI.fsa			841.69	12	127	21160
B,1073	A10_F21_SCRFI.fsa			842.61	7	166	21177
B,1074	A10_F21_SCRFI.fsa			844.23	8	119	21207
B,1075	A10_F21_SCRFI.fsa			845.65	3	21	21233
B,1076	A10_F21_SCRFI.fsa			846.62	5	70	21251
B,1077	A10_F21_SCRFI.fsa			848.26	5	69	21281
B,1078	A10_F21_SCRFI.fsa			850.22	6	71	21317
B,1079	A10_F21_SCRFI.fsa			851.36	13	206	21338
B,1080	A10_F21_SCRFI.fsa			852.72	20	260	21363
B,1081	A10_F21_SCRFI.fsa			853.65	12	155	21380
B,1082	A10_F21_SCRFI.fsa			854.3	9	118	21392
B,1083	A10_F21_SCRFI.fsa			855.23	8	78	21409
B,1084	A10_F21_SCRFI.fsa			855.78	7	70	21419
B,1085	A10_F21_SCRFI.fsa			857.14	7	88	21444
B,1086	A10_F21_SCRFI.fsa			858.57	10	154	21470
B,1087	A10_F21_SCRFI.fsa			859.61	4	47	21489
B,1088	A10_F21_SCRFI.fsa			860.33	7	83	21502
B,1089	A10_F21_SCRFI.fsa			861.09	10	81	21516
B,1090	A10_F21_SCRFI.fsa			861.7	4	66	21527
B,1091	A10_F21_SCRFI.fsa			862.97	5	37	21550
B,1092	A10_F21_SCRFI.fsa			863.9	8	100	21567
B,1093	A10_F21_SCRFI.fsa			864.79	13	129	21583
B,1094	A10_F21_SCRFI.fsa			865.39	10	84	21594
B,1095	A10_F21_SCRFI.fsa			866.33	7	74	21611
B,1096	A10_F21_SCRFI.fsa			867.72	3	36	21636
B,1097	A10_F21_SCRFI.fsa			868.16	3	22	21644
B,1098	A10_F21_SCRFI.fsa			869.6	10	128	21670
B,1099	A10_F21_SCRFI.fsa			870.16	10	75	21680
B,1100	A10_F21_SCRFI.fsa			870.82	6	45	21692
B,1101	A10_F21_SCRFI.fsa			871.99	6	95	21713
B,1102	A10_F21_SCRFI.fsa			872.94	8	90	21730
B,1103	A10_F21_SCRFI.fsa			874.05	9	78	21750
B,1104	A10_F21_SCRFI.fsa			874.5	8	62	21758
B,1105	A10_F21_SCRFI.fsa			875.22	5	42	21771
B,1106	A10_F21_SCRFI.fsa			876.28	6	71	21790
B,1107	A10_F21_SCRFI.fsa			877.29	2	23	21808
B,1108	A10_F21_SCRFI.fsa			878.47	9	129	21829
B,1109	A10_F21_SCRFI.fsa			879.25	8	74	21843
B,1110	A10_F21_SCRFI.fsa			880.49	7	75	21865
B,1111	A10_F21_SCRFI.fsa			881.1	5	39	21876
B,1112	A10_F21_SCRFI.fsa			882.96	8	136	21909
B,1113	A10_F21_SCRFI.fsa			883.75	10	77	21923
B,1114	A10_F21_SCRFI.fsa			884.37	9	107	21934
B,1115	A10_F21_SCRFI.fsa			885.33	4	33	21951
B,1116	A10_F21_SCRFI.fsa			886.4	8	77	21970
B,1117	A10_F21_SCRFI.fsa			887.42	8	77	21988
B,1118	A10_F21_SCRFI.fsa			888.44	9	122	22006
B,1119	A10_F21_SCRFI.fsa			889.34	7	66	22022
B,1120	A10_F21_SCRFI.fsa			890.19	5	37	22037
B,1121	A10_F21_SCRFI.fsa			890.99	8	68	22051
B,1122	A10_F21_SCRFI.fsa			891.95	7	78	22068
B,1123	A10_F21_SCRFI.fsa			892.98	9	93	22086
B,1124	A10_F21_SCRFI.fsa			893.43	4	45	22094
B,1125	A10_F21_SCRFI.fsa			894.86	8	74	22119
B,1126	A10_F21_SCRFI.fsa			895.43	8	88	22129
B,1127	A10_F21_SCRFI.fsa			896.45	9	124	22147
B,1128	A10_F21_SCRFI.fsa			897.2	7	48	22160
B,1129	A10_F21_SCRFI.fsa			897.71	7	92	22169
B,1130	A10_F21_SCRFI.fsa			899.37	10	125	22198
B,1131	A10_F21_SCRFI.fsa			900.63	10	72	22220
B,1132	A10_F21_SCRFI.fsa			901.73	6	69	22239
B,1133	A10_F21_SCRFI.fsa			902.36	9	103	22250
B,1134	A10_F21_SCRFI.fsa			903.23	7	72	22265
B,1135	A10_F21_SCRFI.fsa			904.91	8	102	22294
B,1136	A10_F21_SCRFI.fsa			905.49	9	97	22304
B,1137	A10_F21_SCRFI.fsa			906.3	6	62	22318
B,1138	A10_F21_SCRFI.fsa			906.94	5	42	22329
B,1139	A10_F21_SCRFI.fsa			907.64	5	35	22341
B,1140	A10_F21_SCRFI.fsa			908.22	9	77	22351
B,1141	A10_F21_SCRFI.fsa			908.69	10	124	22359
B,1142	A10_F21_SCRFI.fsa			909.73	11	137	22377
B,1143	A10_F21_SCRFI.fsa			910.84	9	94	22396
B,1144	A10_F21_SCRFI.fsa			911.31	8	74	22404
B,1145	A10_F21_SCRFI.fsa			912.48	11	86	22424
B,1146	A10_F21_SCRFI.fsa			913.18	10	113	22436
B,1147	A10_F21_SCRFI.fsa			914.06	10	104	22451
B,1148	A10_F21_SCRFI.fsa			914.82	3	21	22464
B,1149	A10_F21_SCRFI.fsa			915.82	9	95	22481
B,1150	A10_F21_SCRFI.fsa			916.58	7	78	22494
B,1151	A10_F21_SCRFI.fsa			917.76	5	46	22514
B,1152	A10_F21_SCRFI.fsa			918.7	12	141	22530
B,1153	A10_F21_SCRFI.fsa			919.41	7	112	22542
B,1154	A10_F21_SCRFI.fsa			921.65	7	122	22580
B,1155	A10_F21_SCRFI.fsa			922.72	11	154	22598
B,1156	A10_F21_SCRFI.fsa			923.43	8	82	22610
B,1157	A10_F21_SCRFI.fsa			924.5	3	23	22628
B,1158	A10_F21_SCRFI.fsa			925.21	7	91	22640
B,1159	A10_F21_SCRFI.fsa			926.16	7	65	22656
B,1160	A10_F21_SCRFI.fsa			926.7	7	53	22665
B,1161	A10_F21_SCRFI.fsa			927.29	3	25	22675
B,1162	A10_F21_SCRFI.fsa			928.24	14	114	22691
B,1163	A10_F21_SCRFI.fsa			928.96	7	59	22703
B,1164	A10_F21_SCRFI.fsa			930.63	8	58	22731
B,1165	A10_F21_SCRFI.fsa			931.59	11	157	22747
B,1166	A10_F21_SCRFI.fsa			932.19	9	126	22757
B,1167	A10_F21_SCRFI.fsa			933.21	6	62	22774
B,1168	A10_F21_SCRFI.fsa			934.23	12	144	22791
B,1169	A10_F21_SCRFI.fsa			935.13	9	80	22806
B,1170	A10_F21_SCRFI.fsa			936.15	11	108	22823
B,1171	A10_F21_SCRFI.fsa			936.76	5	43	22833
B,1172	A10_F21_SCRFI.fsa			937.72	7	65	22849
B,1173	A10_F21_SCRFI.fsa			938.5	8	106	22862
B,1174	A10_F21_SCRFI.fsa			939.77	6	46	22883
B,1175	A10_F21_SCRFI.fsa			940.56	3	37	22896
B,1176	A10_F21_SCRFI.fsa			943.11	11	170	22938
B,1177	A10_F21_SCRFI.fsa			944.56	7	88	22962
B,1178	A10_F21_SCRFI.fsa			946.33	7	91	22991
B,1179	A10_F21_SCRFI.fsa			947.18	3	17	23005
B,1180	A10_F21_SCRFI.fsa			947.79	4	26	23015
B,1181	A10_F21_SCRFI.fsa			948.4	3	33	23025
B,1182	A10_F21_SCRFI.fsa			949.57	7	59	23044
B,1183	A10_F21_SCRFI.fsa			950.48	5	36	23059
B,1184	A10_F21_SCRFI.fsa			951.28	3	16	23072
B,1185	A10_F21_SCRFI.fsa			952.32	6	71	23089
B,1186	A10_F21_SCRFI.fsa			953.37	1	2	23106
B,1187	A10_F21_SCRFI.fsa			954.23	6	51	23120
B,1188	A10_F21_SCRFI.fsa			955.83	8	71	23146
B,1189	A10_F21_SCRFI.fsa			956.39	5	76	23155
B,1190	A10_F21_SCRFI.fsa			957.5	4	30	23173
B,1191	A10_F21_SCRFI.fsa			958.11	6	37	23183
B,1192	A10_F21_SCRFI.fsa			959.1	8	89	23199
B,1193	A10_F21_SCRFI.fsa			960.16	10	107	23216
B,1194	A10_F21_SCRFI.fsa			961.27	11	101	23234
B,1195	A10_F21_SCRFI.fsa			961.71	8	85	23241
B,1196	A10_F21_SCRFI.fsa			962.83	6	48	23259
B,1197	A10_F21_SCRFI.fsa			963.95	9	114	23277
B,1198	A10_F21_SCRFI.fsa			965.25	7	70	23298
B,1199	A10_F21_SCRFI.fsa			966.56	12	153	23319
B,1200	A10_F21_SCRFI.fsa			967.44	7	73	23333
B,1201	A10_F21_SCRFI.fsa			968.19	8	72	23345
B,1202	A10_F21_SCRFI.fsa			969.25	6	47	23362
B,1203	A10_F21_SCRFI.fsa			969.82	6	49	23371
B,1204	A10_F21_SCRFI.fsa			971.13	5	65	23392
B,1205	A10_F21_SCRFI.fsa			972.39	11	72	23412
B,1206	A10_F21_SCRFI.fsa			973.4	10	111	23428
B,1207	A10_F21_SCRFI.fsa			974.41	5	79	23444
B,1208	A10_F21_SCRFI.fsa			975.67	6	54	23464
B,1209	A10_F21_SCRFI.fsa			976.8	9	90	23482
B,1210	A10_F21_SCRFI.fsa			977.88	8	70	23499
B,1211	A10_F21_SCRFI.fsa			978.64	12	132	23511
B,1212	A10_F21_SCRFI.fsa			979.53	13	184	23525
B,1213	A10_F21_SCRFI.fsa			980.99	5	39	23548
B,1214	A10_F21_SCRFI.fsa			982.26	4	37	23568
B,1215	A10_F21_SCRFI.fsa			983.21	6	38	23583
B,1216	A10_F21_SCRFI.fsa			984.17	5	39	23598
B,1217	A10_F21_SCRFI.fsa			985.06	9	61	23612
B,1218	A10_F21_SCRFI.fsa			986.21	11	127	23630
B,1219	A10_F21_SCRFI.fsa			987.23	11	101	23646
B,1220	A10_F21_SCRFI.fsa			987.68	7	43	23653
B,1221	A10_F21_SCRFI.fsa			988.96	7	118	23673
B,1222	A10_F21_SCRFI.fsa			990.7	5	39	23700
B,1223	A10_F21_SCRFI.fsa			991.47	7	80	23712
B,1224	A10_F21_SCRFI.fsa			993.27	9	216	23740
B,1225	A10_F21_SCRFI.fsa			993.98	6	37	23751
B,1226	A10_F21_SCRFI.fsa			995.14	8	100	23769
B,1227	A10_F21_SCRFI.fsa			995.79	9	99	23779
B,1228	A10_F21_SCRFI.fsa			996.95	11	123	23797
B,1229	A10_F21_SCRFI.fsa			997.73	9	73	23809
B,1230	A10_F21_SCRFI.fsa			998.51	9	50	23821
B,1231	A10_F21_SCRFI.fsa			999.74	6	54	23840
B,1232	A10_F21_SCRFI.fsa			1000.49	6	50	23852
B,1233	A10_F21_SCRFI.fsa			1001.47	7	53	23868
B,1234	A10_F21_SCRFI.fsa			1002.26	6	34	23881
B,1235	A10_F21_SCRFI.fsa			1003.06	9	73	23894
B,1236	A10_F21_SCRFI.fsa			1003.85	6	37	23907
B,1237	A10_F21_SCRFI.fsa			1004.65	9	133	23920
B,1238	A10_F21_SCRFI.fsa			1006.42	9	76	23949
B,1239	A10_F21_SCRFI.fsa			1007.34	4	39	23964
B,1240	A10_F21_SCRFI.fsa			1008.56	7	68	23984
B,1241	A10_F21_SCRFI.fsa			1009.24	6	40	23995
B,1242	A10_F21_SCRFI.fsa			1010.28	9	79	24012
B,1243	A10_F21_SCRFI.fsa			1011.56	8	105	24033
B,1244	A10_F21_SCRFI.fsa			1012.42	7	68	24047
B,1245	A10_F21_SCRFI.fsa			1013.15	4	27	24059
B,1246	A10_F21_SCRFI.fsa			1013.82	8	81	24070
B,1247	A10_F21_SCRFI.fsa			1014.56	5	36	24082
B,1248	A10_F21_SCRFI.fsa			1015.23	5	33	24093
B,1249	A10_F21_SCRFI.fsa			1015.84	7	92	24103
B,1250	A10_F21_SCRFI.fsa			1017.13	13	137	24124
B,1251	A10_F21_SCRFI.fsa			1018.41	11	131	24145
B,1252	A10_F21_SCRFI.fsa			1019.51	6	42	24163
B,1253	A10_F21_SCRFI.fsa			1020.24	10	84	24175
B,1254	A10_F21_SCRFI.fsa			1021.41	8	112	24194
B,1255	A10_F21_SCRFI.fsa			1022.87	9	123	24218
B,1256	A10_F21_SCRFI.fsa			1024.89	10	104	24251
B,1257	A10_F21_SCRFI.fsa			1025.63	5	37	24263
B,1258	A10_F21_SCRFI.fsa			1026.24	5	32	24273
B,1259	A10_F21_SCRFI.fsa			1026.79	4	30	24282
B,1260	A10_F21_SCRFI.fsa			1027.89	9	129	24300
B,1261	A10_F21_SCRFI.fsa			1028.93	5	55	24317
B,1262	A10_F21_SCRFI.fsa			1029.66	4	36	24329
B,1263	A10_F21_SCRFI.fsa			1030.34	7	48	24340
B,1264	A10_F21_SCRFI.fsa			1030.76	9	62	24347
B,1265	A10_F21_SCRFI.fsa			1031.31	10	73	24356
B,1266	A10_F21_SCRFI.fsa			1031.87	13	135	24365
B,1267	A10_F21_SCRFI.fsa			1032.84	7	91	24381
B,1268	A10_F21_SCRFI.fsa			1033.82	7	61	24397
B,1269	A10_F21_SCRFI.fsa			1034.5	9	54	24408
B,1270	A10_F21_SCRFI.fsa			1035.35	2	26	24422
B,1271	A10_F21_SCRFI.fsa			1036.51	8	123	24441
B,1272	A10_F21_SCRFI.fsa			1037.92	3	26	24464
B,1273	A10_F21_SCRFI.fsa			1038.41	4	28	24472
B,1274	A10_F21_SCRFI.fsa			1039.02	4	33	24482
B,1275	A10_F21_SCRFI.fsa			1039.76	10	197	24494
B,1276	A10_F21_SCRFI.fsa			1041.83	7	55	24528
B,1277	A10_F21_SCRFI.fsa			1042.87	10	132	24545
B,1278	A10_F21_SCRFI.fsa			1045.08	6	44	24581
B,1279	A10_F21_SCRFI.fsa			1046.12	11	145	24598
B,1280	A10_F21_SCRFI.fsa			1047.22	12	138	24616
B,1281	A10_F21_SCRFI.fsa			1048.38	9	85	24635
B,1282	A10_F21_SCRFI.fsa			1049.17	9	67	24648
B,1283	A10_F21_SCRFI.fsa			1049.72	3	31	24657
B,1284	A10_F21_SCRFI.fsa			1050.83	9	98	24675
B,1285	A10_F21_SCRFI.fsa			1051.44	9	148	24685
B,1286	A10_F21_SCRFI.fsa			1052.97	6	45	24710
B,1287	A10_F21_SCRFI.fsa			1053.58	7	64	24720
B,1288	A10_F21_SCRFI.fsa			1054.68	8	151	24738
B,1289	A10_F21_SCRFI.fsa			1056.02	8	93	24760
B,1290	A10_F21_SCRFI.fsa			1056.82	10	196	24773
B,1291	A10_F21_SCRFI.fsa			1058.29	11	117	24797
B,1292	A10_F21_SCRFI.fsa			1059.08	7	67	24810
B,1293	A10_F21_SCRFI.fsa			1059.88	7	72	24823
B,1294	A10_F21_SCRFI.fsa			1060.61	9	84	24835
B,1295	A10_F21_SCRFI.fsa			1061.47	11	111	24849
B,1296	A10_F21_SCRFI.fsa			1062.26	8	62	24862
B,1297	A10_F21_SCRFI.fsa			1063.06	9	134	24875
B,1298	A10_F21_SCRFI.fsa			1064.16	13	99	24893
B,1299	A10_F21_SCRFI.fsa			1064.83	8	67	24904
B,1300	A10_F21_SCRFI.fsa			1065.63	7	101	24917
B,1301	A10_F21_SCRFI.fsa			1066.54	10	116	24932
B,1302	A10_F21_SCRFI.fsa			1067.58	8	79	24949
B,1303	A10_F21_SCRFI.fsa			1068.32	6	49	24961
B,1304	A10_F21_SCRFI.fsa			1069.05	9	97	24973
B,1305	A10_F21_SCRFI.fsa			1069.72	8	108	24984
B,1306	A10_F21_SCRFI.fsa			1070.95	11	145	25004
B,1307	A10_F21_SCRFI.fsa			1072.48	11	114	25029
B,1308	A10_F21_SCRFI.fsa			1073.52	4	40	25046
B,1309	A10_F21_SCRFI.fsa			1074.62	7	73	25064
B,1310	A10_F21_SCRFI.fsa			1076.21	6	60	25090
B,1311	A10_F21_SCRFI.fsa			1076.76	8	68	25099
B,1312	A10_F21_SCRFI.fsa			1078.41	7	89	25126
B,1313	A10_F21_SCRFI.fsa			1079.33	5	55	25141
B,1314	A10_F21_SCRFI.fsa			1080.43	8	84	25159
B,1315	A10_F21_SCRFI.fsa			1081.59	8	75	25178
B,1316	A10_F21_SCRFI.fsa			1082.32	5	50	25190
B,1317	A10_F21_SCRFI.fsa			1083.12	5	46	25203
B,1318	A10_F21_SCRFI.fsa			1084.04	7	67	25218
B,1319	A10_F21_SCRFI.fsa			1084.65	4	58	25228
B,1320	A10_F21_SCRFI.fsa			1086.61	8	66	25260
B,1321	A10_F21_SCRFI.fsa			1087.28	9	101	25271
B,1322	A10_F21_SCRFI.fsa			1088.07	15	185	25284
B,1323	A10_F21_SCRFI.fsa			1089.72	7	103	25311
B,1324	A10_F21_SCRFI.fsa			1090.7	11	113	25327
B,1325	A10_F21_SCRFI.fsa			1091.13	10	74	25334
B,1326	A10_F21_SCRFI.fsa			1092.23	9	107	25352
B,1327	A10_F21_SCRFI.fsa			1093.52	9	87	25373
B,1328	A10_F21_SCRFI.fsa			1094.19	9	122	25384
B,1329	A10_F21_SCRFI.fsa			1095.6	5	31	25407
B,1330	A10_F21_SCRFI.fsa			1096.21	8	69	25417
B,1331	A10_F21_SCRFI.fsa			1097.06	4	38	25431
B,1332	A10_F21_SCRFI.fsa			1098.23	10	117	25450
B,1333	A10_F21_SCRFI.fsa			1099.08	11	130	25464
B,1334	A10_F21_SCRFI.fsa			1101.22	11	151	25499
B,1335	A10_F21_SCRFI.fsa			1103.61	9	101	25538
B,1336	A10_F21_SCRFI.fsa			1104.22	12	227	25548
B,1337	A10_F21_SCRFI.fsa			1105.38	12	75	25567
B,1338	A10_F21_SCRFI.fsa			1106.12	9	120	25579
B,1339	A10_F21_SCRFI.fsa			1108.07	9	116	25611
B,1340	A10_F21_SCRFI.fsa			1109.11	4	28	25628
B,1341	A10_F21_SCRFI.fsa			1109.79	8	54	25639
B,1342	A10_F21_SCRFI.fsa			1110.21	10	73	25646
B,1343	A10_F21_SCRFI.fsa			1111.01	7	53	25659
B,1344	A10_F21_SCRFI.fsa			1111.74	7	50	25671
B,1345	A10_F21_SCRFI.fsa			1112.6	8	87	25685
B,1346	A10_F21_SCRFI.fsa			1113.58	7	63	25701
B,1347	A10_F21_SCRFI.fsa			1114.13	7	68	25710
B,1348	A10_F21_SCRFI.fsa			1115.47	8	76	25732
B,1349	A10_F21_SCRFI.fsa			1116.94	10	136	25756
B,1350	A10_F21_SCRFI.fsa			1118.04	5	54	25774
B,1351	A10_F21_SCRFI.fsa			1119.02	12	117	25790
B,1352	A10_F21_SCRFI.fsa			1120.0	5	37	25806
B,1353	A10_F21_SCRFI.fsa			1120.67	3	48	25817
B,1354	A10_F21_SCRFI.fsa			1121.83	11	118	25836
B,1355	A10_F21_SCRFI.fsa			1123.0	10	81	25855
B,1356	A10_F21_SCRFI.fsa			1123.73	11	90	25867
B,1357	A10_F21_SCRFI.fsa			1124.83	11	128	25885
B,1358	A10_F21_SCRFI.fsa			1126.79	11	181	25917
B,1359	A10_F21_SCRFI.fsa			1127.46	6	39	25928
B,1360	A10_F21_SCRFI.fsa			1128.2	12	152	25940
B,1361	A10_F21_SCRFI.fsa			1130.76	11	164	25982
B,1362	A10_F21_SCRFI.fsa			1132.35	5	58	26008
B,1363	A10_F21_SCRFI.fsa			1133.88	7	152	26033
B,1364	A10_F21_SCRFI.fsa			1134.5	8	93	26043
B,1365	A10_F21_SCRFI.fsa			1135.23	7	43	26055
B,1366	A10_F21_SCRFI.fsa			1135.72	8	79	26063
B,1367	A10_F21_SCRFI.fsa			1137.31	8	90	26089
B,1368	A10_F21_SCRFI.fsa			1137.8	6	74	26097
B,1369	A10_F21_SCRFI.fsa			1139.33	6	46	26122
B,1370	A10_F21_SCRFI.fsa			1140.31	11	121	26138
B,1371	A10_F21_SCRFI.fsa			1140.92	9	85	26148
B,1372	A10_F21_SCRFI.fsa			1141.9	4	45	26164
B,1373	A10_F21_SCRFI.fsa			1142.94	7	124	26181
B,1374	A10_F21_SCRFI.fsa			1144.83	13	137	26212
B,1375	A10_F21_SCRFI.fsa			1145.44	7	43	26222
B,1376	A10_F21_SCRFI.fsa			1146.12	6	51	26233
B,1377	A10_F21_SCRFI.fsa			1146.91	9	63	26246
B,1378	A10_F21_SCRFI.fsa			1147.4	8	92	26254
B,1379	A10_F21_SCRFI.fsa			1148.69	6	55	26275
B,1380	A10_F21_SCRFI.fsa			1149.36	10	96	26286
B,1381	A10_F21_SCRFI.fsa			1150.15	7	62	26299
B,1382	A10_F21_SCRFI.fsa			1151.07	9	134	26314
B,1383	A10_F21_SCRFI.fsa			1152.42	8	70	26336
B,1384	A10_F21_SCRFI.fsa			1153.03	11	87	26346
B,1385	A10_F21_SCRFI.fsa			1153.88	6	54	26360
B,1386	A10_F21_SCRFI.fsa			1155.17	10	147	26381
B,1387	A10_F21_SCRFI.fsa			1155.96	11	98	26394
B,1388	A10_F21_SCRFI.fsa			1156.57	8	60	26404
B,1389	A10_F21_SCRFI.fsa			1157.25	12	145	26415
B,1390	A10_F21_SCRFI.fsa			1158.47	8	99	26435
B,1391	A10_F21_SCRFI.fsa			1159.76	9	111	26456
B,1392	A10_F21_SCRFI.fsa			1160.8	7	59	26473
B,1393	A10_F21_SCRFI.fsa			1161.65	4	34	26487
B,1394	A10_F21_SCRFI.fsa			1162.45	12	103	26500
B,1395	A10_F21_SCRFI.fsa			1163.0	5	27	26509
B,1396	A10_F21_SCRFI.fsa			1163.79	8	121	26522
B,1397	A10_F21_SCRFI.fsa			1165.38	7	60	26548
B,1398	A10_F21_SCRFI.fsa			1166.48	6	87	26566
B,1399	A10_F21_SCRFI.fsa			1167.28	7	71	26579
B,1400	A10_F21_SCRFI.fsa			1167.95	8	79	26590
B,1401	A10_F21_SCRFI.fsa			1168.87	12	151	26605
B,1402	A10_F21_SCRFI.fsa			1170.15	5	56	26626
B,1403	A10_F21_SCRFI.fsa			1171.68	10	134	26651
B,1404	A10_F21_SCRFI.fsa			1172.78	12	151	26669
B,1405	A10_F21_SCRFI.fsa			1174.37	7	73	26695
B,1406	A10_F21_SCRFI.fsa			1175.29	8	138	26710
B,1407	A10_F21_SCRFI.fsa			1176.21	12	175	26725
B,1408	A10_F21_SCRFI.fsa			1177.25	10	69	26742
B,1409	A10_F21_SCRFI.fsa			1177.68	8	51	26749
B,1410	A10_F21_SCRFI.fsa			1178.23	6	44	26758
B,1411	A10_F21_SCRFI.fsa			1178.84	8	62	26768
B,1412	A10_F21_SCRFI.fsa			1180.18	10	102	26790
B,1413	A10_F21_SCRFI.fsa			1181.1	3	38	26805
B,1414	A10_F21_SCRFI.fsa			1181.83	4	48	26817
B,1415	A10_F21_SCRFI.fsa			1183.49	4	45	26844
B,1416	A10_F21_SCRFI.fsa			1184.65	5	51	26863
B,1417	A10_F21_SCRFI.fsa			1185.81	7	64	26882
B,1418	A10_F21_SCRFI.fsa			1186.48	7	62	26893
B,1419	A10_F21_SCRFI.fsa			1187.52	8	83	26910
B,1420	A10_F21_SCRFI.fsa			1188.56	5	50	26927
B,1421	A10_F21_SCRFI.fsa			1189.97	6	68	26950
B,1422	A10_F21_SCRFI.fsa			1190.89	5	44	26965
B,1423	A10_F21_SCRFI.fsa			1191.99	5	63	26983
B,1424	A10_F21_SCRFI.fsa			1193.21	5	63	27003
B,1425	A10_F21_SCRFI.fsa			1195.05	5	69	27033
B,1426	A10_F21_SCRFI.fsa			1196.02	4	24	27049
B,1427	A10_F21_SCRFI.fsa			1196.82	12	108	27062
B,1428	A10_F21_SCRFI.fsa			1197.55	7	100	27074
B,1429	A10_F21_SCRFI.fsa			1198.78	5	86	27094
B,1430	A10_F21_SCRFI.fsa			1199.69	5	94	27109
B,1431	A10_F21_SCRFI.fsa			1201.28	6	70	27135
B,1432	A10_F21_SCRFI.fsa			1202.26	8	110	27151
B,1433	A10_F21_SCRFI.fsa			1203.24	7	109	27167
B,1434	A10_F21_SCRFI.fsa			1204.95	10	90	27195
B,1435	A10_F21_SCRFI.fsa			1205.99	5	26	27212
B,1436	A10_F21_SCRFI.fsa			1206.79	11	108	27225
B,1437	A10_F21_SCRFI.fsa			1207.4	5	34	27235
B,1438	A10_F21_SCRFI.fsa			1208.32	6	55	27250
B,1439	A10_F21_SCRFI.fsa			1209.24	10	122	27265
B,1440	A10_F21_SCRFI.fsa			1210.28	9	92	27282
B,1441	A10_F21_SCRFI.fsa			1211.25	3	23	27298
B,1442	A10_F21_SCRFI.fsa			1211.8	4	31	27307
B,1443	A10_F21_SCRFI.fsa			1212.78	3	29	27323
B,1444	A10_F21_SCRFI.fsa			1213.58	7	71	27336
B,1445	A10_F21_SCRFI.fsa			1214.68	17	222	27354
B,1446	A10_F21_SCRFI.fsa			1215.96	8	108	27375
B,1447	A10_F21_SCRFI.fsa			1216.88	4	47	27390
B,1448	A10_F21_SCRFI.fsa			1218.72	2	17	27420
B,1449	A10_F21_SCRFI.fsa			1219.51	7	70	27433
B,1450	A10_F21_SCRFI.fsa			1220.67	3	16	27452
B,1	B10_F43_SCRFI.fsa				11	78	19
B,2	B10_F43_SCRFI.fsa				7	116	36
B,3	B10_F43_SCRFI.fsa				7	96	63
B,4	B10_F43_SCRFI.fsa				6	45	84
B,5	B10_F43_SCRFI.fsa				12	149	105
B,6	B10_F43_SCRFI.fsa				14	187	138
B,7	B10_F43_SCRFI.fsa				6	56	158
B,8	B10_F43_SCRFI.fsa				9	95	174
B,9	B10_F43_SCRFI.fsa				8	78	193
B,10	B10_F43_SCRFI.fsa				6	42	201
B,11	B10_F43_SCRFI.fsa				5	43	210
B,12	B10_F43_SCRFI.fsa				10	90	225
B,13	B10_F43_SCRFI.fsa				12	94	236
B,14	B10_F43_SCRFI.fsa				6	55	244
B,15	B10_F43_SCRFI.fsa				6	63	257
B,16	B10_F43_SCRFI.fsa				5	28	277
B,17	B10_F43_SCRFI.fsa				3	29	286
B,18	B10_F43_SCRFI.fsa				3	33	303
B,19	B10_F43_SCRFI.fsa				10	119	320
B,20	B10_F43_SCRFI.fsa				3	22	340
B,21	B10_F43_SCRFI.fsa				7	60	351
B,22	B10_F43_SCRFI.fsa				6	71	364
B,23	B10_F43_SCRFI.fsa				7	51	375
B,24	B10_F43_SCRFI.fsa				7	45	386
B,25	B10_F43_SCRFI.fsa				10	152	396
B,26	B10_F43_SCRFI.fsa				9	66	415
B,27	B10_F43_SCRFI.fsa				4	31	423
B,28	B10_F43_SCRFI.fsa				5	59	436
B,29	B10_F43_SCRFI.fsa				6	47	453
B,30	B10_F43_SCRFI.fsa				9	101	463
B,31	B10_F43_SCRFI.fsa				9	96	489
B,32	B10_F43_SCRFI.fsa				5	55	503
B,33	B10_F43_SCRFI.fsa				8	77	524
B,34	B10_F43_SCRFI.fsa				12	199	542
B,35	B10_F43_SCRFI.fsa				6	108	576
B,36	B10_F43_SCRFI.fsa				8	102	598
B,37	B10_F43_SCRFI.fsa				11	124	620
B,38	B10_F43_SCRFI.fsa				7	144	640
B,39	B10_F43_SCRFI.fsa				12	180	667
B,40	B10_F43_SCRFI.fsa				10	189	710
B,41	B10_F43_SCRFI.fsa				5	61	722
B,42	B10_F43_SCRFI.fsa				10	104	750
B,43	B10_F43_SCRFI.fsa				5	57	768
B,44	B10_F43_SCRFI.fsa				12	151	794
B,45	B10_F43_SCRFI.fsa				9	97	824
B,46	B10_F43_SCRFI.fsa				11	104	834
B,47	B10_F43_SCRFI.fsa				9	119	860
B,48	B10_F43_SCRFI.fsa				11	146	886
B,49	B10_F43_SCRFI.fsa				11	158	908
B,50	B10_F43_SCRFI.fsa				9	90	923
B,51	B10_F43_SCRFI.fsa				10	91	957
B,52	B10_F43_SCRFI.fsa				14	183	987
B,53	B10_F43_SCRFI.fsa				6	45	997
B,54	B10_F43_SCRFI.fsa				4	34	1011
B,55	B10_F43_SCRFI.fsa				8	50	1031
B,56	B10_F43_SCRFI.fsa				10	125	1039
B,57	B10_F43_SCRFI.fsa				7	117	1062
B,58	B10_F43_SCRFI.fsa				10	136	1099
B,59	B10_F43_SCRFI.fsa				11	101	1112
B,60	B10_F43_SCRFI.fsa				6	55	1130
B,61	B10_F43_SCRFI.fsa				9	93	1142
B,62	B10_F43_SCRFI.fsa				7	48	1156
B,63	B10_F43_SCRFI.fsa				13	148	1169
B,64	B10_F43_SCRFI.fsa				12	212	1196
B,65	B10_F43_SCRFI.fsa				10	87	1207
B,66	B10_F43_SCRFI.fsa				13	163	1217
B,67	B10_F43_SCRFI.fsa				5	66	1244
B,68	B10_F43_SCRFI.fsa				5	38	1259
B,69	B10_F43_SCRFI.fsa				6	62	1273
B,70	B10_F43_SCRFI.fsa				6	57	1296
B,71	B10_F43_SCRFI.fsa				9	101	1322
B,72	B10_F43_SCRFI.fsa				7	55	1361
B,73	B10_F43_SCRFI.fsa				5	31	1369
B,74	B10_F43_SCRFI.fsa				6	55	1377
B,75	B10_F43_SCRFI.fsa				7	90	1393
B,76	B10_F43_SCRFI.fsa				9	82	1418
B,77	B10_F43_SCRFI.fsa				6	52	1449
B,78	B10_F43_SCRFI.fsa				8	74	1460
B,79	B10_F43_SCRFI.fsa				7	62	1472
B,80	B10_F43_SCRFI.fsa				11	106	1485
B,81	B10_F43_SCRFI.fsa				11	92	1492
B,82	B10_F43_SCRFI.fsa				10	160	1510
B,83	B10_F43_SCRFI.fsa				7	63	1529
B,84	B10_F43_SCRFI.fsa				4	28	1549
B,85	B10_F43_SCRFI.fsa				15	196	1569
B,86	B10_F43_SCRFI.fsa				8	133	1591
B,87	B10_F43_SCRFI.fsa				6	34	1607
B,88	B10_F43_SCRFI.fsa				11	88	1616
B,89	B10_F43_SCRFI.fsa				6	53	1634
B,90	B10_F43_SCRFI.fsa				3	26	1641
B,91	B10_F43_SCRFI.fsa				10	121	1654
B,92	B10_F43_SCRFI.fsa				9	106	1683
B,93	B10_F43_SCRFI.fsa				8	112	1698
B,94	B10_F43_SCRFI.fsa				9	103	1724
B,95	B10_F43_SCRFI.fsa				9	68	1736
B,96	B10_F43_SCRFI.fsa				5	73	1746
B,97	B10_F43_SCRFI.fsa				8	73	1772
B,98	B10_F43_SCRFI.fsa				8	86	1797
B,99	B10_F43_SCRFI.fsa				8	123	1818
B,100	B10_F43_SCRFI.fsa				12	268	1844
B,101	B10_F43_SCRFI.fsa				12	141	1873
B,102	B10_F43_SCRFI.fsa				13	184	1887
B,103	B10_F43_SCRFI.fsa				8	81	1904
B,104	B10_F43_SCRFI.fsa				16	138	1916
B,105	B10_F43_SCRFI.fsa				11	158	1932
B,106	B10_F43_SCRFI.fsa				7	94	1950
B,107	B10_F43_SCRFI.fsa				5	51	1968
B,108	B10_F43_SCRFI.fsa				20	278	1985
B,109	B10_F43_SCRFI.fsa				9	56	2026
B,110	B10_F43_SCRFI.fsa				14	152	2037
B,111	B10_F43_SCRFI.fsa				8	77	2047
B,112	B10_F43_SCRFI.fsa				5	50	2071
B,113	B10_F43_SCRFI.fsa				6	66	2081
B,114	B10_F43_SCRFI.fsa				8	63	2101
B,115	B10_F43_SCRFI.fsa				10	97	2111
B,116	B10_F43_SCRFI.fsa				10	98	2125
B,117	B10_F43_SCRFI.fsa				9	85	2140
B,118	B10_F43_SCRFI.fsa				9	105	2150
B,119	B10_F43_SCRFI.fsa				6	57	2163
B,120	B10_F43_SCRFI.fsa				12	152	2186
B,121	B10_F43_SCRFI.fsa				7	59	2208
B,122	B10_F43_SCRFI.fsa				11	106	2223
B,123	B10_F43_SCRFI.fsa				9	90	2234
B,124	B10_F43_SCRFI.fsa				7	68	2242
B,125	B10_F43_SCRFI.fsa				8	64	2260
B,126	B10_F43_SCRFI.fsa				12	121	2281
B,127	B10_F43_SCRFI.fsa				7	89	2296
B,128	B10_F43_SCRFI.fsa				7	64	2307
B,129	B10_F43_SCRFI.fsa				7	51	2317
B,130	B10_F43_SCRFI.fsa				6	43	2328
B,131	B10_F43_SCRFI.fsa				6	50	2357
B,132	B10_F43_SCRFI.fsa				11	106	2373
B,133	B10_F43_SCRFI.fsa				7	48	2388
B,134	B10_F43_SCRFI.fsa				6	66	2397
B,135	B10_F43_SCRFI.fsa				1	10	2413
B,136	B10_F43_SCRFI.fsa				3	28	2427
B,137	B10_F43_SCRFI.fsa				9	80	2441
B,138	B10_F43_SCRFI.fsa				7	107	2459
B,139	B10_F43_SCRFI.fsa				8	186	2469
B,140	B10_F43_SCRFI.fsa				7	52	2495
B,141	B10_F43_SCRFI.fsa				10	92	2507
B,142	B10_F43_SCRFI.fsa				7	47	2517
B,143	B10_F43_SCRFI.fsa				8	82	2548
B,144	B10_F43_SCRFI.fsa				5	37	2565
B,145	B10_F43_SCRFI.fsa				10	162	2584
B,146	B10_F43_SCRFI.fsa				10	129	2610
B,147	B10_F43_SCRFI.fsa				12	118	2621
B,148	B10_F43_SCRFI.fsa				9	103	2638
B,149	B10_F43_SCRFI.fsa				9	72	2649
B,150	B10_F43_SCRFI.fsa				5	33	2660
B,151	B10_F43_SCRFI.fsa				7	63	2673
B,152	B10_F43_SCRFI.fsa				5	37	2691
B,153	B10_F43_SCRFI.fsa				8	64	2700
B,154	B10_F43_SCRFI.fsa				9	90	2720
B,155	B10_F43_SCRFI.fsa				27	212	2756
B,156	B10_F43_SCRFI.fsa				8	37	2765
B,157	B10_F43_SCRFI.fsa				2	7	2775
B,158	B10_F43_SCRFI.fsa				5	39	2785
B,159	B10_F43_SCRFI.fsa				13	143	2802
B,160	B10_F43_SCRFI.fsa				5	31	2811
B,161	B10_F43_SCRFI.fsa				7	80	2822
B,162	B10_F43_SCRFI.fsa				7	87	2841
B,163	B10_F43_SCRFI.fsa				8	88	2869
B,164	B10_F43_SCRFI.fsa				4	39	2881
B,165	B10_F43_SCRFI.fsa				9	77	2895
B,166	B10_F43_SCRFI.fsa				9	114	2910
B,167	B10_F43_SCRFI.fsa				7	78	2920
B,168	B10_F43_SCRFI.fsa				10	83	2947
B,169	B10_F43_SCRFI.fsa				2	15	2990
B,170	B10_F43_SCRFI.fsa				4	41	3001
B,171	B10_F43_SCRFI.fsa				4	30	3015
B,172	B10_F43_SCRFI.fsa				4	72	3034
B,173	B10_F43_SCRFI.fsa				4	61	3048
B,174	B10_F43_SCRFI.fsa				8	76	3070
B,175	B10_F43_SCRFI.fsa				9	85	3082
B,176	B10_F43_SCRFI.fsa				4	16	3097
B,177	B10_F43_SCRFI.fsa				7	55	3112
B,178	B10_F43_SCRFI.fsa				5	31	3121
B,179	B10_F43_SCRFI.fsa				7	87	3134
B,180	B10_F43_SCRFI.fsa				11	146	3159
B,181	B10_F43_SCRFI.fsa				7	87	3181
B,182	B10_F43_SCRFI.fsa				8	90	3189
B,183	B10_F43_SCRFI.fsa				7	68	3199
B,184	B10_F43_SCRFI.fsa				10	125	3213
B,185	B10_F43_SCRFI.fsa				6	67	3233
B,186	B10_F43_SCRFI.fsa				8	59	3253
B,187	B10_F43_SCRFI.fsa				7	45	3261
B,188	B10_F43_SCRFI.fsa				7	58	3274
B,189	B10_F43_SCRFI.fsa				5	32	3297
B,190	B10_F43_SCRFI.fsa				4	16	3312
B,191	B10_F43_SCRFI.fsa				4	16	3328
B,192	B10_F43_SCRFI.fsa				15	138	3351
B,193	B10_F43_SCRFI.fsa				17	218	3363
B,194	B10_F43_SCRFI.fsa				9	96	3400
B,195	B10_F43_SCRFI.fsa				2	6	3418
B,196	B10_F43_SCRFI.fsa				10	99	3431
B,197	B10_F43_SCRFI.fsa				12	170	3441
B,198	B10_F43_SCRFI.fsa				7	87	3460
B,199	B10_F43_SCRFI.fsa				8	129	3499
B,200	B10_F43_SCRFI.fsa				8	63	3524
B,201	B10_F43_SCRFI.fsa				10	115	3550
B,202	B10_F43_SCRFI.fsa				2	7	3565
B,203	B10_F43_SCRFI.fsa			0.26	5	32	3587
B,204	B10_F43_SCRFI.fsa			1.18	10	151	3605
B,205	B10_F43_SCRFI.fsa			2.31	101	933	3627
B,206	B10_F43_SCRFI.fsa			3.39	2	21	3648
B,207	B10_F43_SCRFI.fsa			4.41	4	46	3668
B,208	B10_F43_SCRFI.fsa			5.6	14	135	3691
B,209	B10_F43_SCRFI.fsa			6.93	2	16	3717
B,210	B10_F43_SCRFI.fsa			11.09	3044	48087	3798
B,211	B10_F43_SCRFI.fsa			12.01	4129	81889	3816
B,212	B10_F43_SCRFI.fsa			15.91	5	53	3892
B,213	B10_F43_SCRFI.fsa			17.56	58	1179	3924
B,214	B10_F43_SCRFI.fsa			21.05	34	499	3992
B,215	B10_F43_SCRFI.fsa			23.97	26	411	4049
B,216	B10_F43_SCRFI.fsa			25.77	49	687	4084
B,217	B10_F43_SCRFI.fsa			28.34	287	5549	4134
B,218	B10_F43_SCRFI.fsa			29.57	3	12	4158
B,219	B10_F43_SCRFI.fsa			30.03	1	6	4167
B,220	B10_F43_SCRFI.fsa			30.95	94	1226	4185
B,221	B10_F43_SCRFI.fsa			32.29	25	285	4211
B,222	B10_F43_SCRFI.fsa			33.52	9	47	4235
B,223	B10_F43_SCRFI.fsa			33.98	16	139	4244
B,224	B10_F43_SCRFI.fsa			35.06	9	96	4265
B,225	B10_F43_SCRFI.fsa			36.29	32	450	4289
B,226	B10_F43_SCRFI.fsa			37.27	6	51	4308
B,227	B10_F43_SCRFI.fsa			38.35	26	312	4329
B,228	B10_F43_SCRFI.fsa			40.81	84	1070	4377
B,229	B10_F43_SCRFI.fsa			42.2	234	4803	4404
B,230	B10_F43_SCRFI.fsa			44.92	146	2482	4457
B,231	B10_F43_SCRFI.fsa			46.25	22	250	4483
B,232	B10_F43_SCRFI.fsa			47.74	24	223	4512
B,233	B10_F43_SCRFI.fsa			48.56	1	9	4528
B,234	B10_F43_SCRFI.fsa			49.9	81	912	4554
B,235	B10_F43_SCRFI.fsa			52.31	1478	37066	4601
B,236	B10_F43_SCRFI.fsa			54.88	14	189	4651
B,237	B10_F43_SCRFI.fsa			56.31	11	131	4679
B,238	B10_F43_SCRFI.fsa			57.44	16	197	4701
B,239	B10_F43_SCRFI.fsa			58.78	7	86	4727
B,240	B10_F43_SCRFI.fsa			60.16	10	151	4754
B,241	B10_F43_SCRFI.fsa			60.93	11	118	4769
B,242	B10_F43_SCRFI.fsa			62.68	21	417	4803
B,243	B10_F43_SCRFI.fsa			64.17	9	115	4832
B,244	B10_F43_SCRFI.fsa			65.09	7	61	4850
B,245	B10_F43_SCRFI.fsa			65.86	18	246	4865
B,246	B10_F43_SCRFI.fsa			67.04	11	137	4888
B,247	B10_F43_SCRFI.fsa			68.28	6	64	4912
B,248	B10_F43_SCRFI.fsa			69.05	7	103	4927
B,249	B10_F43_SCRFI.fsa			70.33	4	24	4952
B,250	B10_F43_SCRFI.fsa			71.41	18	165	4973
B,251	B10_F43_SCRFI.fsa			72.64	299	5504	4997
B,252	B10_F43_SCRFI.fsa			74.13	15	301	5026
B,253	B10_F43_SCRFI.fsa			75.51	6	53	5053
B,254	B10_F43_SCRFI.fsa			76.64	5	72	5075
B,255	B10_F43_SCRFI.fsa			78.23	16	162	5106
B,256	B10_F43_SCRFI.fsa			79.41	105	1549	5129
B,257	B10_F43_SCRFI.fsa			80.54	75	1146	5151
B,258	B10_F43_SCRFI.fsa			82.08	4	16	5181
B,259	B10_F43_SCRFI.fsa			83.06	2	13	5200
B,260	B10_F43_SCRFI.fsa			84.86	24	351	5235
B,261	B10_F43_SCRFI.fsa			87.68	4182	98514	5290
B,262	B10_F43_SCRFI.fsa			91.07	4	22	5356
B,263	B10_F43_SCRFI.fsa			92.97	76	1229	5393
B,264	B10_F43_SCRFI.fsa			94.76	154	2866	5428
B,265	B10_F43_SCRFI.fsa			97.69	26	283	5485
B,266	B10_F43_SCRFI.fsa			99.18	16	273	5514
B,267	B10_F43_SCRFI.fsa			100.26	6	52	5535
B,268	B10_F43_SCRFI.fsa			101.04	6	46	5550
B,269	B10_F43_SCRFI.fsa			101.56	3	35	5560
B,270	B10_F43_SCRFI.fsa			102.81	92	1212	5584
B,271	B10_F43_SCRFI.fsa			105.67	485	10517	5639
B,272	B10_F43_SCRFI.fsa			107.22	164	1961	5669
B,273	B10_F43_SCRFI.fsa			109.02	12	122	5704
B,274	B10_F43_SCRFI.fsa			110.11	2	11	5725
B,275	B10_F43_SCRFI.fsa			111.14	55	652	5745
B,276	B10_F43_SCRFI.fsa			112.68	352	5846	5775
B,277	B10_F43_SCRFI.fsa			113.91	2	6	5799
B,278	B10_F43_SCRFI.fsa			115.03	2	17	5821
B,279	B10_F43_SCRFI.fsa			115.8	6	50	5836
B,280	B10_F43_SCRFI.fsa			116.62	5	52	5852
B,281	B10_F43_SCRFI.fsa			117.13	8	65	5862
B,282	B10_F43_SCRFI.fsa			117.49	6	40	5869
B,283	B10_F43_SCRFI.fsa			118.46	9	68	5888
B,284	B10_F43_SCRFI.fsa			119.12	28	402	5901
B,285	B10_F43_SCRFI.fsa			121.05	9	77	5939
B,286	B10_F43_SCRFI.fsa			121.71	5	25	5952
B,287	B10_F43_SCRFI.fsa			122.82	8	109	5974
B,288	B10_F43_SCRFI.fsa			124.09	11	165	5999
B,289	B10_F43_SCRFI.fsa			125.55	8	66	6028
B,290	B10_F43_SCRFI.fsa			127.86	2562	37448	6074
B,291	B10_F43_SCRFI.fsa			129.21	32	207	6101
B,292	B10_F43_SCRFI.fsa			130.46	6	70	6126
B,293	B10_F43_SCRFI.fsa			131.26	6	70	6142
B,294	B10_F43_SCRFI.fsa			132.21	5	33	6161
B,295	B10_F43_SCRFI.fsa			132.66	5	40	6170
B,296	B10_F43_SCRFI.fsa			133.86	14	218	6194
B,297	B10_F43_SCRFI.fsa			136.25	515	9483	6242
B,298	B10_F43_SCRFI.fsa			138.73	20	323	6292
B,299	B10_F43_SCRFI.fsa			141.41	317	4746	6346
B,300	B10_F43_SCRFI.fsa			143.74	46	557	6393
B,301	B10_F43_SCRFI.fsa			146.65	27273	525073	6452
B,302	B10_F43_SCRFI.fsa			148.92	1	2	6498
B,303	B10_F43_SCRFI.fsa			149.75	4	22	6515
B,304	B10_F43_SCRFI.fsa			151.24	5	37	6545
B,305	B10_F43_SCRFI.fsa			152.23	4	41	6565
B,306	B10_F43_SCRFI.fsa			153.57	33	742	6592
B,307	B10_F43_SCRFI.fsa			156.2	7	57	6645
B,308	B10_F43_SCRFI.fsa			157.49	1	2	6671
B,309	B10_F43_SCRFI.fsa			158.03	1	4	6682
B,310	B10_F43_SCRFI.fsa			158.92	38	436	6700
B,311	B10_F43_SCRFI.fsa			160.21	317	4002	6726
B,312	B10_F43_SCRFI.fsa			162.08	10	165	6764
B,313	B10_F43_SCRFI.fsa			163.56	15	181	6794
B,314	B10_F43_SCRFI.fsa			164.11	4	15	6805
B,315	B10_F43_SCRFI.fsa			164.75	1	6	6818
B,316	B10_F43_SCRFI.fsa			166.62	171	4362	6856
B,317	B10_F43_SCRFI.fsa			168.98	51	1302	6904
B,318	B10_F43_SCRFI.fsa			171.14	33	323	6948
B,319	B10_F43_SCRFI.fsa			171.88	2	21	6963
B,320	B10_F43_SCRFI.fsa			173.3	5	63	6992
B,321	B10_F43_SCRFI.fsa			174.08	20	227	7008
B,322	B10_F43_SCRFI.fsa			175.36	27	300	7034
B,323	B10_F43_SCRFI.fsa			177.51	40	482	7078
B,324	B10_F43_SCRFI.fsa			178.88	24	397	7106
B,325	B10_F43_SCRFI.fsa			180.93	135	2350	7148
B,326	B10_F43_SCRFI.fsa			182.88	18	215	7188
B,327	B10_F43_SCRFI.fsa			184.1	11	151	7213
B,328	B10_F43_SCRFI.fsa			185.8	8	76	7248
B,329	B10_F43_SCRFI.fsa			186.77	8	86	7268
B,330	B10_F43_SCRFI.fsa			188.09	113	1844	7295
B,331	B10_F43_SCRFI.fsa			190.95	5	77	7354
B,332	B10_F43_SCRFI.fsa			192.16	26	299	7379
B,333	B10_F43_SCRFI.fsa			193.38	4	35	7404
B,334	B10_F43_SCRFI.fsa			194.2	4	24	7421
B,335	B10_F43_SCRFI.fsa			195.7	84	1064	7452
B,336	B10_F43_SCRFI.fsa			196.52	105	1569	7469
B,337	B10_F43_SCRFI.fsa			198.07	3	17	7501
B,338	B10_F43_SCRFI.fsa			198.6	11	100	7512
B,339	B10_F43_SCRFI.fsa			199.52	3	13	7531
B,340	B10_F43_SCRFI.fsa			200.53	3	18	7552
B,341	B10_F43_SCRFI.fsa			201.1	6	74	7564
B,342	B10_F43_SCRFI.fsa			201.91	6	44	7581
B,343	B10_F43_SCRFI.fsa			202.24	6	37	7588
B,344	B10_F43_SCRFI.fsa			202.72	4	29	7598
B,345	B10_F43_SCRFI.fsa			204.15	15	243	7628
B,346	B10_F43_SCRFI.fsa			205.24	13	177	7651
B,347	B10_F43_SCRFI.fsa			205.82	12	114	7663
B,348	B10_F43_SCRFI.fsa			206.24	6	37	7672
B,349	B10_F43_SCRFI.fsa			206.86	17	170	7685
B,350	B10_F43_SCRFI.fsa			207.72	3	29	7703
B,351	B10_F43_SCRFI.fsa			208.29	5	32	7715
B,352	B10_F43_SCRFI.fsa			209.19	10	89	7734
B,353	B10_F43_SCRFI.fsa			210.81	44	569	7768
B,354	B10_F43_SCRFI.fsa			211.8	59	957	7789
B,355	B10_F43_SCRFI.fsa			212.94	4	25	7813
B,356	B10_F43_SCRFI.fsa			213.37	6	54	7822
B,357	B10_F43_SCRFI.fsa			214.36	15	275	7843
B,358	B10_F43_SCRFI.fsa			215.45	4	22	7866
B,359	B10_F43_SCRFI.fsa			215.93	8	72	7876
B,360	B10_F43_SCRFI.fsa			216.45	10	99	7887
B,361	B10_F43_SCRFI.fsa			217.25	6	38	7904
B,362	B10_F43_SCRFI.fsa			218.1	6	61	7922
B,363	B10_F43_SCRFI.fsa			218.72	6	49	7935
B,364	B10_F43_SCRFI.fsa			219.38	10	167	7949
B,365	B10_F43_SCRFI.fsa			220.51	10	83	7973
B,366	B10_F43_SCRFI.fsa			220.93	7	48	7982
B,367	B10_F43_SCRFI.fsa			222.07	12	215	8006
B,368	B10_F43_SCRFI.fsa			223.2	11	105	8030
B,369	B10_F43_SCRFI.fsa			225.98	41	654	8089
B,370	B10_F43_SCRFI.fsa			226.35	43	612	8097
B,371	B10_F43_SCRFI.fsa			227.81	7	47	8128
B,372	B10_F43_SCRFI.fsa			228.42	6	48	8141
B,373	B10_F43_SCRFI.fsa			230.86	232	3557	8193
B,374	B10_F43_SCRFI.fsa			232.18	28	306	8221
B,375	B10_F43_SCRFI.fsa			233.02	4	39	8239
B,376	B10_F43_SCRFI.fsa			234.01	7	70	8260
B,377	B10_F43_SCRFI.fsa			234.66	6	48	8274
B,378	B10_F43_SCRFI.fsa			235.55	4	45	8293
B,379	B10_F43_SCRFI.fsa			237.0	25	309	8324
B,380	B10_F43_SCRFI.fsa			237.37	27	450	8332
B,381	B10_F43_SCRFI.fsa			239.52	4	26	8378
B,382	B10_F43_SCRFI.fsa			240.13	7	55	8391
B,383	B10_F43_SCRFI.fsa			240.64	8	83	8402
B,384	B10_F43_SCRFI.fsa			241.9	11	159	8429
B,385	B10_F43_SCRFI.fsa			242.37	12	164	8439
B,386	B10_F43_SCRFI.fsa			243.58	7	54	8465
B,387	B10_F43_SCRFI.fsa			244.0	9	80	8474
B,388	B10_F43_SCRFI.fsa			244.93	9	113	8494
B,389	B10_F43_SCRFI.fsa			245.35	7	50	8503
B,390	B10_F43_SCRFI.fsa			246.1	8	98	8519
B,391	B10_F43_SCRFI.fsa			247.03	13	147	8539
B,392	B10_F43_SCRFI.fsa			247.82	6	83	8556
B,393	B10_F43_SCRFI.fsa			248.84	10	234	8578
B,394	B10_F43_SCRFI.fsa			250.09	7	88	8605
B,395	B10_F43_SCRFI.fsa			251.07	16	178	8626
B,396	B10_F43_SCRFI.fsa			251.68	9	73	8639
B,397	B10_F43_SCRFI.fsa			252.28	9	61	8652
B,398	B10_F43_SCRFI.fsa			253.17	18	220	8671
B,399	B10_F43_SCRFI.fsa			253.87	12	127	8686
B,400	B10_F43_SCRFI.fsa			254.33	6	72	8696
B,401	B10_F43_SCRFI.fsa			255.45	11	150	8720
B,402	B10_F43_SCRFI.fsa			256.06	6	65	8733
B,403	B10_F43_SCRFI.fsa			256.89	4	32	8751
B,404	B10_F43_SCRFI.fsa			257.92	9	83	8773
B,405	B10_F43_SCRFI.fsa			258.43	4	34	8784
B,406	B10_F43_SCRFI.fsa			259.92	13	179	8816
B,407	B10_F43_SCRFI.fsa			260.57	10	166	8830
B,408	B10_F43_SCRFI.fsa			262.1	6	55	8863
B,409	B10_F43_SCRFI.fsa			262.52	7	82	8872
B,410	B10_F43_SCRFI.fsa			263.12	4	24	8885
B,411	B10_F43_SCRFI.fsa			263.49	4	44	8893
B,412	B10_F43_SCRFI.fsa			264.24	7	52	8909
B,413	B10_F43_SCRFI.fsa			264.66	9	84	8918
B,414	B10_F43_SCRFI.fsa			265.21	11	168	8930
B,415	B10_F43_SCRFI.fsa			266.0	7	59	8947
B,416	B10_F43_SCRFI.fsa			267.86	32	412	8987
B,417	B10_F43_SCRFI.fsa			269.3	7	62	9018
B,418	B10_F43_SCRFI.fsa			269.9	5	78	9031
B,419	B10_F43_SCRFI.fsa			270.96	6	54	9054
B,420	B10_F43_SCRFI.fsa			271.66	6	57	9069
B,421	B10_F43_SCRFI.fsa			272.26	10	105	9082
B,422	B10_F43_SCRFI.fsa			273.0	12	147	9098
B,423	B10_F43_SCRFI.fsa			273.74	10	130	9114
B,424	B10_F43_SCRFI.fsa			274.95	13	141	9140
B,425	B10_F43_SCRFI.fsa			276.2	11	168	9167
B,426	B10_F43_SCRFI.fsa			276.94	10	90	9183
B,427	B10_F43_SCRFI.fsa			277.35	11	106	9192
B,428	B10_F43_SCRFI.fsa			278.05	6	55	9207
B,429	B10_F43_SCRFI.fsa			278.79	12	82	9223
B,430	B10_F43_SCRFI.fsa			279.21	11	82	9232
B,431	B10_F43_SCRFI.fsa			280.78	2	19	9266
B,432	B10_F43_SCRFI.fsa			281.56	10	109	9283
B,433	B10_F43_SCRFI.fsa			282.3	5	45	9299
B,434	B10_F43_SCRFI.fsa			282.86	6	46	9311
B,435	B10_F43_SCRFI.fsa			284.29	8	107	9342
B,436	B10_F43_SCRFI.fsa			285.35	10	111	9365
B,437	B10_F43_SCRFI.fsa			286.5	7	94	9390
B,438	B10_F43_SCRFI.fsa			288.26	4	63	9428
B,439	B10_F43_SCRFI.fsa			290.65	192	4146	9480
B,440	B10_F43_SCRFI.fsa			292.08	11	109	9511
B,441	B10_F43_SCRFI.fsa			293.28	8	78	9537
B,442	B10_F43_SCRFI.fsa			294.39	6	62	9561
B,443	B10_F43_SCRFI.fsa			294.99	3	18	9574
B,444	B10_F43_SCRFI.fsa			295.77	8	73	9591
B,445	B10_F43_SCRFI.fsa			296.18	6	40	9600
B,446	B10_F43_SCRFI.fsa			297.15	21	400	9621
B,447	B10_F43_SCRFI.fsa			298.39	8	77	9648
B,448	B10_F43_SCRFI.fsa			299.68	10	78	9676
B,449	B10_F43_SCRFI.fsa			300.14	9	84	9686
B,450	B10_F43_SCRFI.fsa			300.74	8	68	9699
B,451	B10_F43_SCRFI.fsa			301.33	2	16	9712
B,452	B10_F43_SCRFI.fsa			301.8	3	21	9722
B,453	B10_F43_SCRFI.fsa			302.35	14	237	9734
B,454	B10_F43_SCRFI.fsa			303.91	12	114	9768
B,455	B10_F43_SCRFI.fsa			304.74	11	95	9786
B,456	B10_F43_SCRFI.fsa			305.71	6	64	9807
B,457	B10_F43_SCRFI.fsa			306.35	6	59	9821
B,458	B10_F43_SCRFI.fsa			306.99	7	56	9835
B,459	B10_F43_SCRFI.fsa			307.96	4	36	9856
B,460	B10_F43_SCRFI.fsa			308.37	7	47	9865
B,461	B10_F43_SCRFI.fsa			309.06	5	41	9880
B,462	B10_F43_SCRFI.fsa			310.07	9	131	9902
B,463	B10_F43_SCRFI.fsa			310.71	6	48	9916
B,464	B10_F43_SCRFI.fsa			311.08	6	62	9924
B,465	B10_F43_SCRFI.fsa			312.0	5	35	9944
B,466	B10_F43_SCRFI.fsa			312.46	4	29	9954
B,467	B10_F43_SCRFI.fsa			313.01	8	60	9966
B,468	B10_F43_SCRFI.fsa			313.88	7	79	9985
B,469	B10_F43_SCRFI.fsa			314.43	9	76	9997
B,470	B10_F43_SCRFI.fsa			315.08	8	113	10011
B,471	B10_F43_SCRFI.fsa			315.76	11	126	10026
B,472	B10_F43_SCRFI.fsa			316.68	3	57	10046
B,473	B10_F43_SCRFI.fsa			317.97	10	102	10074
B,474	B10_F43_SCRFI.fsa			318.75	9	95	10091
B,475	B10_F43_SCRFI.fsa			319.39	7	62	10105
B,476	B10_F43_SCRFI.fsa			319.98	17	193	10118
B,477	B10_F43_SCRFI.fsa			320.4	16	160	10127
B,478	B10_F43_SCRFI.fsa			321.08	14	114	10142
B,479	B10_F43_SCRFI.fsa			321.63	2	10	10154
B,480	B10_F43_SCRFI.fsa			321.95	2	12	10161
B,481	B10_F43_SCRFI.fsa			322.5	2	11	10173
B,482	B10_F43_SCRFI.fsa			323.42	1	8	10193
B,483	B10_F43_SCRFI.fsa			324.02	7	47	10206
B,484	B10_F43_SCRFI.fsa			324.52	6	45	10217
B,485	B10_F43_SCRFI.fsa			325.62	45	761	10241
B,486	B10_F43_SCRFI.fsa			326.99	2	6	10271
B,487	B10_F43_SCRFI.fsa			327.72	8	67	10287
B,488	B10_F43_SCRFI.fsa			329.0	9	112	10315
B,489	B10_F43_SCRFI.fsa			329.51	7	65	10326
B,490	B10_F43_SCRFI.fsa			330.1	10	123	10339
B,491	B10_F43_SCRFI.fsa			331.98	4	37	10380
B,492	B10_F43_SCRFI.fsa			332.34	3	35	10388
B,493	B10_F43_SCRFI.fsa			333.3	30	273	10409
B,494	B10_F43_SCRFI.fsa			334.26	90	1135	10430
B,495	B10_F43_SCRFI.fsa			335.5	42	544	10457
B,496	B10_F43_SCRFI.fsa			336.36	5	38	10476
B,497	B10_F43_SCRFI.fsa			337.19	10	93	10494
B,498	B10_F43_SCRFI.fsa			337.73	7	46	10506
B,499	B10_F43_SCRFI.fsa			338.19	4	39	10516
B,500	B10_F43_SCRFI.fsa			338.92	4	19	10532
B,501	B10_F43_SCRFI.fsa			339.47	6	35	10544
B,502	B10_F43_SCRFI.fsa			340.93	17	253	10576
B,503	B10_F43_SCRFI.fsa			341.98	3	27	10599
B,504	B10_F43_SCRFI.fsa			342.53	1	2	10611
B,505	B10_F43_SCRFI.fsa			343.12	3	22	10624
B,506	B10_F43_SCRFI.fsa			343.57	2	7	10634
B,507	B10_F43_SCRFI.fsa			344.85	32	488	10662
B,508	B10_F43_SCRFI.fsa			345.9	8	46	10685
B,509	B10_F43_SCRFI.fsa			346.67	4	60	10702
B,510	B10_F43_SCRFI.fsa			347.59	6	48	10722
B,511	B10_F43_SCRFI.fsa			348.68	26	445	10746
B,512	B10_F43_SCRFI.fsa			349.27	6	69	10759
B,513	B10_F43_SCRFI.fsa			350.27	16	270	10781
B,514	B10_F43_SCRFI.fsa			351.37	6	45	10805
B,515	B10_F43_SCRFI.fsa			352.32	5	56	10826
B,516	B10_F43_SCRFI.fsa			353.05	5	77	10842
B,517	B10_F43_SCRFI.fsa			354.23	5	78	10868
B,518	B10_F43_SCRFI.fsa			355.0	5	61	10885
B,519	B10_F43_SCRFI.fsa			355.73	8	74	10901
B,520	B10_F43_SCRFI.fsa			356.55	21	335	10919
B,521	B10_F43_SCRFI.fsa			357.46	5	36	10939
B,522	B10_F43_SCRFI.fsa			357.91	14	163	10949
B,523	B10_F43_SCRFI.fsa			358.78	6	109	10968
B,524	B10_F43_SCRFI.fsa			359.82	8	80	10991
B,525	B10_F43_SCRFI.fsa			360.5	10	133	11006
B,526	B10_F43_SCRFI.fsa			361.46	8	73	11027
B,527	B10_F43_SCRFI.fsa			362.5	8	122	11050
B,528	B10_F43_SCRFI.fsa			363.36	13	178	11069
B,529	B10_F43_SCRFI.fsa			364.54	4	41	11095
B,530	B10_F43_SCRFI.fsa			365.13	6	74	11108
B,531	B10_F43_SCRFI.fsa			365.99	7	66	11127
B,532	B10_F43_SCRFI.fsa			366.45	6	62	11137
B,533	B10_F43_SCRFI.fsa			367.54	12	169	11161
B,534	B10_F43_SCRFI.fsa			368.17	7	65	11175
B,535	B10_F43_SCRFI.fsa			368.67	7	70	11186
B,536	B10_F43_SCRFI.fsa			369.3	6	40	11200
B,537	B10_F43_SCRFI.fsa			369.8	14	196	11211
B,538	B10_F43_SCRFI.fsa			370.85	5	45	11234
B,539	B10_F43_SCRFI.fsa			372.7	441	6865	11275
B,540	B10_F43_SCRFI.fsa			374.33	5	104	11311
B,541	B10_F43_SCRFI.fsa			376.06	8	91	11349
B,542	B10_F43_SCRFI.fsa			377.05	10	106	11371
B,543	B10_F43_SCRFI.fsa			377.64	8	91	11384
B,544	B10_F43_SCRFI.fsa			378.55	14	177	11404
B,545	B10_F43_SCRFI.fsa			380.54	5	45	11448
B,546	B10_F43_SCRFI.fsa			381.44	42	711	11468
B,547	B10_F43_SCRFI.fsa			382.98	4	35	11502
B,548	B10_F43_SCRFI.fsa			384.25	10	105	11530
B,549	B10_F43_SCRFI.fsa			384.65	7	71	11539
[truncated: 24,313 more rows]
