# Supplementary material for: Catch Crop Residues Stimulate N2O Emissions During Spring, Without Affecting the Genetic Potential for Nitrite and N2O Reduction
Source: Front Microbiol. 2018 Nov 2;9:2629. doi: 10.3389/fmicb.2018.02629 (PMC6225543; doi:10.3389/fmicb.2018.02629)
Supplement: Supplementary file 2 [file Data_Sheet_2.zip › fragalign/man/fragalign-package.Rd]

\name{fragalign-package}
\alias{fragalign-package}
\docType{package}
\title{
FRAGALIGN: Alignment of DNA fragment profiles using gaussian modeling and dynamic programming
}
\description{
The FRAGALIGN package uses tables of DNA fragment profiles generated by PeakScanner or GeneMapper software (ThermoFisher Scientific) as input, then de-noises and aligns the profiles using a gaussian smoothing algorithm in combination with an iterative denoising procedure. This is followed by multple alignment of profiles using an iterative dynamic programming algorithm. 

}
\details{
The basic principles of the gaussian modeling and multiple alignment procedures used in this package are described in Aittokallio et al. (2001) and Vähämaa et al. (2007) for use in alignment of differential display mRNA data. The iterative denoising algorithm is described in Abdo et al. (2006) for use with terminal restriction fragment length polymorphism (T-RFLP) profiles.

Additional functionality includes graphical output that compares original profiles to the de-noised profiles, as well as a funtion that produces a virtual gel image and displays the binning of fragments. This funtion can also be used to make corrections in the binning, though this is somewhat limited.

}
\author{
Chris Jones
Maintainer: Chris Jones, chris.jones@slu.se

}

\note{

Testing of this package, aside from basic functionality, was performed by comparison of alignment output with those of T-RFLP analysis expedited (T-REX) program (http://trex.biohpc.org/), which uses a different binning program but the same iterative de-noising algorithm. Results from T-RFLP profiles analyzed using either method were highly comparable, but users may want to compare to ensure accuracy/consistency.

}

\references{

Abdo, Z., Schuette, U., Bent, S., Williams, C., Forney, L., & Joyce, P. (2006). Statistical methods for characterizing diversity of microbial communities by analysis of terminal restriction fragment length polymorphisms of 16S rRNA genes. Environmental Microbiology, 8(5), 929–938.

Aittokallio, T., Ojala, P., Nevalainen, T., & Nevalainen, O. (2001). Automated detection of differentially expressed fragments in mRNA differential display. Electrophoresis, 22(10), 1935–1945.

Vähämaa, H., Ojala, P., Pahikkala, T., Nevalainen, O. S., Lahesmaa, R., & Aittokallio, T. (2007). Computer-assisted identification of multitrace electrophoretic patterns in differential display experiments. Electrophoresis, 28(6), 879–893. http://doi.org/10.1002/elps.200600424
}
