# Supplementary material for: Catch Crop Residues Stimulate N2O Emissions During Spring, Without Affecting the Genetic Potential for Nitrite and N2O Reduction
Source: Front Microbiol. 2018 Nov 2;9:2629. doi: 10.3389/fmicb.2018.02629 (PMC6225543; doi:10.3389/fmicb.2018.02629)
Supplement: Supplementary file 2 [file Data_Sheet_2.zip › fragalign/man/fragalign.Rd]

\name{fragalign}
\alias{fragalign}

\title{Align DNA fragment data by dynamic programming}

\description{
Aligns DNA fragment profiles using dynamic programming, based on the methods outlined in Vähämaa et al. (2007). This is the main function of the package. Briefly, a table of peak area, height and size in base-pairs is imported and peaks are modeled using a gaussian smoothing function allowing for the merging of artifacts such as peak shoulders or artificially split peaks, followed by normalization by total area and height sums within each profile. Noise peaks are then removed based on an iterative algorithm described by Abdo et al. (2006), and fragments are aligned by dynamic programming.
}


\usage{
fragalign(filename, color, frag.min, frag.max, noise.SD, 
          norm, gaussR, merge.a, merge.b, merge.c, e, f, g, wt, min.n)
}

\arguments{
  \item{filename}{The name of the input file. See details below.}
  \item{color}{Character indicating color for sample fragments. Should be one of the following characters: 'B' (blue), 'Y' (yellow), 'G' (green), 'O' (orange), of 'R' (red). Red and orange are often the standard, so ensure the choice of color corresponds to the dye use to label the fragments.}
  \item{frag.min}{Value for minimum fragment size cutoff. It is advisable to drop fragments below 50 bp.}
  \item{frag.max}{Value for maximum fragment size cutoff. Fragments larger than the highest standard may have unreliable size calling, and should be dropped.}
  \item{noise.SD}{Value for the standard deviation multiplier for noise filtering, from Abdo et al., 2006. This should be no less than 1.}
  \item{norm}{Character indicating whether noise filtering is based on peak areas ('a') or peak heights ('h').}
  \item{gaussR}{Value controlling the kernel size for gaussian smoothing of the peak data. Higher values result in sharper peaks, while lower values increase the blurring factor. Vähämaa recommends 35, but values can range from 10 to 40, depending on dataset. Default for example file is set at 25}
  \item{merge.a}{Value controlling the merging of peaks. This is the most useful value for controlling peak merging and should be between 0 and .3, where 0 results in no merging. Default is set at 0.04}
  \item{merge.b}{Value controlling merging of peaks. Default value is 0.6, as per Vähämaa et al.}
  \item{merge.c}{Value controlling merging of peaks.Default value is 3.5, as per Vähämaa et al.}
  \item{e}{Value controlling the alignment algorithm. Default value set at 0.02}
  \item{f}{Value controlling the alignment algorithm. Default value set at 1.1}
  \item{g}{Value controlling the alignment algorithm. Default value set at 3}
  \item{wt}{Value controlling weigting of highly similar base sizes (>0.25) in the alignment algorithm. Default value set at 1, but can be increased if peaks of very simmilar size still seem to be mismatched.}
  \item{min.n}{Value specifying the minimum number of peaks a profile an have after filtering to be included in the alignment. Profiles with fewer peaks than specified are exlcuded from the final alignment. Default is 2.}

}
\details{
The input data file must be a tab-delimited text file, and must have the following columns with these exact column headers (case-sensitive, no quotes): 'Dye.Sample.Peak' should be a column showing the order of detected peaks in the profile for each color, in the format "<color>, <peak number>". For example, the first peak in the example data file is labeled "G,1", quotes included. The second column should be 'Sample.File.Name', showing the trace file in the format <filename>.fsa. No quotes are expected here. The 'Size', 'Area.in.BP', and 'Height' columns give the peak size (in base-pairs), peak area, and peak height. Genemapper and PeakScanner often give extra columns, including 'Area.in.point', 'Begin.point', and so on. These are ignored, as we only need the triplet information (size, area, and height) for the gaussian modeling. If the data are multiplexed (i.e. more than one color in the input file), you'll need to run separate \code{fragalign} calls for each color. It's assumed that profiles between colors will not be compared, but if needed one can simply import the data table into excel and change the color designation such that all samples to be aligned have the same color.

\code{fragalign} works by importing the data table, selecting the profiles of the color specified by the \code{color} parameter and converting the discreet peak data into continuous traces using gaussian smoothing. For full theoretical reasoning, see per Aittokallio et al. (2001) and Vähämaa et al. (2007), but in essence the idea is to model and normalize peak intensities across the different traces, allowing for more accurate alignment of peaks. Moreover, Genemapper software sometimes artificially splits peaks into double peaks, complicating alignment. Therefore, peak merging is performed where the user can control the degree to which shoulder and double peaks are merged using the \code{merge.a}, \code{merge.b}, and \code{merge.c} parameters. These are set to default values of \code{merge.a} = 0.04, \code{merge.b} = 0.6, and \code{merge.c} = 3.5, but can be adjusted. Use the \code{plot_denoised} function for graphical inspection of the results after alignment. 

In the second step, a discretized version of the profile is run through the iterative noise filtering algorithm of Abdo et al. (2006). This algorithm uses a statistical method to differentiate between 'noise' and 'signal peaks'. The use of peak areas or heights is specified by the user in \code{norm}. Empirical testing has shown heights ('h') to work well, but the user can try areas ('a') as well. First, peak areas or heights in each profile are normalized by the profile sums. The standard deviation of peak areas or heights is then determined within the profile, based on the assumption that the true mean of the background ('noise') signal is zero. The user also specifies a standard deviation multiplier factor, \code{noise.SD}, which sets the threshold level for defining 'signal' and 'noise' peaks. The algorithm then iteratively determines the overall standard deviation (SD) of peaks across all samples in the datset, and sets aside peaks that have peak heights (or areas) that are larger than \code{noise.SD} multiplied by SD. The standard deviation is then calculated again for the remaining peaks, and the algorithm repeats itself until no more peaks are set aside, resulting in a data matrix that includes only 'signal' peaks. The default value for \code{noise.SD} is 3, and a table of the number of total, noise and signal peaks is displayed in the terminal during processing.

Next, the resulting normalized profiles of 'signal' peaks are aligned using the dynamic programming alignment algorithm outlined in Vähämaa et al. (2007). First, two profiles are selected at random and aligned in a pariwise manner by calculating the distance between peaks, as determined by the Matusita distance (Aittokallio et al., 2001). Crucially, this distance considers both the size and intensity of the peaks, and the weighting of base-pair and peak intensity differences can be adjusted using the \code{e}, \code{f} and \code{g} and parameters. The most influential parameter is \code{g}, which is the size in base-pairs of the window used for matching peaks. See Vähämaa for more detailed information on these parameters. \code{wt} is useful to adjust if inspection of alignment shows peaks of very similar size still being separated, which can happen especailly in large fragments. This is an additional parameter and is not specified in Vähämaa et al. (2007).

The multiple alignment of profiles is then built by randomly choosing samples from the remaining set of samples, and aligning each to an overall profile of growing multiple alignment. This profile is simply the average of the size, area and height of each peak within the multiple alignment. Once complete, an overall alignment score is calculated based on the sum of Matusita distances between the aligned peaks across all samples. The final step is an iterative refinment in which a sample profile is chosen at random, removed and re-aligned to the consensus alignment of N-1 profiles. This is done for all samples, followed by re-calculation of the overall alignment score. If the overall score is improved, another iteration is performed until no further improvement in the alignment score is obtained.

}

\value{
The output is a list of objects from each step in the denoising and alignment process:

\item{processed}{A list of the discreet and continuous profiles of the fragments after gaussian modeling. This data is also used in the \code{plot.denoised} and \code{gel.image} functions as well.}
\item{denoised}{A list of the de-noised sample profiles. This data is also used in the \code{plot.denoised} function.}
\item{aligned}{A list of data matrices showing the aligned sizes, areas and heights of the de-noised peaks. In each matrix, row names are sample files while column names are the aligned peak size, preceeded by 'S', 'A', or 'H' depneding on whether the table displays peak sizes, areas or heights, respecitvely.}
\item{ali.table}{A data table of the concatenated matrices found in the \code{aligned} list. This is for compatability with Genemapper output.}
}


\references{

Abdo, Z., Schuette, U., Bent, S., Williams, C., Forney, L., & Joyce, P. (2006). Statistical methods for characterizing diversity of microbial communities by analysis of terminal restriction fragment length polymorphisms of 16S rRNA genes. Environmental Microbiology, 8(5), 929–938.

Aittokallio, T., Ojala, P., Nevalainen, T., & Nevalainen, O. (2001). Automated detection of differentially expressed fragments in mRNA differential display. Electrophoresis, 22(10), 1935–1945.

Vähämaa, H., Ojala, P., Pahikkala, T., Nevalainen, O. S., Lahesmaa, R., & Aittokallio, T. (2007). Computer-assisted identification of multitrace electrophoretic patterns in differential display experiments. Electrophoresis, 28(6), 879–893. http://doi.org/10.1002/elps.200600424

}

\seealso{\code{plot.denoised} and \code{gel.image} for visual inspection of denoising and alignment results.}

\examples{

filename='example_data.txt'

color='B'
frag.min=50
frag.max=500
norm='h'

frag.obj<-fragalign(filename,color,frag.min,frag.max,
				  noise.SD,norm,gaussR,merge.a,
				  merge.b,merge.c,e,f,g,min.n)				

frag.obj[['aligned']]

}
