# Supplementary material for: Catch Crop Residues Stimulate N2O Emissions During Spring, Without Affecting the Genetic Potential for Nitrite and N2O Reduction
Source: Front Microbiol. 2018 Nov 2;9:2629. doi: 10.3389/fmicb.2018.02629 (PMC6225543; doi:10.3389/fmicb.2018.02629)
Supplement: Supplementary file 2 [file Data_Sheet_2.zip › fragalign/man/gel_image.Rd]

\name{gel.image}
\alias{gel.image}

\title{Virtual gel image}

\description{
A graphical tool for inspecting \code{fragalign} output in a virtual gel image, and making manual corrections to alignment results if needed.
}

\usage{

gel_image(fragalign.obj, clust)

}

\arguments{
  \item{fragalign.obj}{Output from \code{fragalign}.}
  \item{clust}{Logical. Set TRUE (default) if ordering of samples in image is based on hierarchical clustering of Ward distances between samples.}

}
\details{This function produces a vitual gel image by plotting the gaussian profiles in an \code{image} plot, followed by overlays of the fragment bins as lines, and the fragments as blue dots with brackets indicating the respective bin, shown at the bottom margin. The user is prompted for a range of peak sizes to zoom in on, and a gel image is shown with the binning information. The user is then prompted if they would like to fix the binning. Any corrections to the binning can be made by right-clicking on the blue point over the peak, then clicking on the bin size in the margin that the user would like to align the peaks to. The user is then prompted to inspect/fix another size range, or terminate the function by hitting enter. The corrected object is then saved a new fragalign object.
}

\value{
The output is a the \code{fragalign} object in which the alignment reflects the corrections made by the user.

\item{processed}{A list of the discreet and continuous profiles of the fragments after gaussian modeling. This data is also used in the \code{plot_denoised} and \code{gel_image} functions as well.}
\item{denoised}{A list of the de-noised sample profiles. This data is also used in the \code{plot_denoised} function.}
\item{aligned}{A list of data matrices showing the aligned sizes, areas and heights of the de-noised peaks. In each matrix, row names are sample files while column names are the aligned peak size, preceeded by 'S', 'A', or 'H' depneding on whether the table displays peak sizes, areas or heights, respecitvely.}
\item{ali.table}{A data table of the concatenated matrices found in the \code{aligned} list. This is for compatability with Genemapper output.}
}

\seealso{\code{plot_denoised} for visual inspection of denoised profiles.}

\note{

WARNING: This function produces occasional incorrect plotting of brackets inicating peak binning, and sometimes just crashes copletely. Use with caution, and confirm size alignments with the aligned sizes in the \code{fragalign} object.

}

\examples{

filename='example_data.txt'

color='B'
frag.min=50
frag.max=500
norm='h'

frag.obj<-fragalign(filename,color,frag.min,frag.max,
				  noise.SD,norm,gaussR,merge.a,
				  merge.b,merge.c,e,f,g,min.n)				

frag.obj[['aligned']][1] #shows the aligned sizes

frag.obj.corrected<-gel.image(frag.obj)


}
