# Supplementary material for: Catch Crop Residues Stimulate N2O Emissions During Spring, Without Affecting the Genetic Potential for Nitrite and N2O Reduction
Source: Front Microbiol. 2018 Nov 2;9:2629. doi: 10.3389/fmicb.2018.02629 (PMC6225543; doi:10.3389/fmicb.2018.02629)
Supplement: Supplementary file 2 [file Data_Sheet_2.zip › fragalign/man/plot_denoised.Rd]

\name{plot.denoised}
\alias{plot.denoised}

\title{Profile inspector}

\description{
Produces a .pdf file showing the results of peak merging and de-noising algorithms, relative to the original trace profile for each sample.
}


\usage{

plot.denoised(fragalign.obj,bp.range,RFU,outfile) 

}

\arguments{
  \item{fragalign.obj}{Output object from \code{fragalign}.}
  \item{bp.range}{A vector of two values specifying the range of peak sizes to plot. Easier to see peak merging results when using a smaller range}
  \item{RFU}{Scaling of y-axis, based on original RFU values of peaks.}
  \item{outfile}{Filname for pdf output.}
  
}
\details{

This function plots the post-gaussian modeling profiles for all samples in the \code{fragalign} object, along with the results of peak merging and de-noising. The original profiles are in black, and the profiles with merged peaks are shown as red dashed traces. Vertical red lines in the plots show which peaks have been retained after de-noising.


}

\value{
The output is a pdf file showing the profiles with peak merging and denoising results. No output R object is given.
}


\seealso{\code{gel_image} for visual inspection of the alignment results.}

\examples{

filename='example_data.txt'

color='B'
frag.min=50
frag.max=500
norm='h'

frag.obj<-fragalign(filename,color,frag.min,frag.max,
				  noise.SD,norm,gaussR,merge.a,
				  merge.b,merge.c,e,f,g,min.n)				

plot.denoised('test.pdf',frag.obj)

}
