# Supplementary material for: Catch Crop Residues Stimulate N2O Emissions During Spring, Without Affecting the Genetic Potential for Nitrite and N2O Reduction
Source: Front Microbiol. 2018 Nov 2;9:2629. doi: 10.3389/fmicb.2018.02629 (PMC6225543; doi:10.3389/fmicb.2018.02629)
Supplement: Supplementary file 2 [file Data_Sheet_2.zip › fragalign/NAMESPACE]

useDynLib(fragalign)

export(area,Deriv2,dp,fragalign,gaussFit2,noiseScreen,peaks,profileAlignIter,gel.image,plot.denoised)
