# Supplementary material for: Catch Crop Residues Stimulate N2O Emissions During Spring, Without Affecting the Genetic Potential for Nitrite and N2O Reduction
Source: Front Microbiol. 2018 Nov 2;9:2629. doi: 10.3389/fmicb.2018.02629 (PMC6225543; doi:10.3389/fmicb.2018.02629)
Supplement: Supplementary file 2 [file Data_Sheet_2.zip › fragalign/R/dp2.R]

dp<-function(lane1,lane2,e,f,g) {

	l1.tag<-names(lane1)
	l2.tag<-names(lane2)
	
	lane1=lane1[[1]][,c('Size','rel.a','rel.h')]
	lane2=lane2[[1]][,c('Size','rel.a','rel.h')]
	
	# intialize score matrix - additive peak area in i/j = 0	
	D<-matrix(0,length(lane1[,1])+1,length(lane2[,1])+1)
	
	for (i in 2:(length(D[,1]))) {D[i,1]<-D[i-1,1]+lane1[i-1,'rel.a']}    
	for (j in 2:(length(D[1,]))) {D[1,j]<-D[1,j-1]+lane2[j-1,'rel.a']}

  	# setup traceback
	phi<-matrix(0,nrow=nrow(D),ncol=ncol(D))
	phi[1,]<-1; phi[,1]<-2; phi[1,1]<-0

  	#load C function	
	out.dp<-.C("dp", D=as.double(D),
  		li=as.double(lane1[,1]), 
  		lj=as.double(lane2[,1]),
  		ai=as.double(lane1[,2]), 
  		aj=as.double(lane2[,2]), 
  		hi=as.double(lane1[,3]), 
  		hj=as.double(lane2[,3]), 
        nr=as.integer(length(lane1[,1])), 
        nc=as.integer(length(lane2[,1])),
        phi=as.integer(phi),
        e=as.double(e),
        f=as.double(f),
        g=as.double(g))
                
	score=matrix(out.dp$D,ncol=ncol(D),dimnames=list(c(0,lane1[,'Size']),c(0,lane2[,'Size'])))
	pointer=matrix(out.dp$phi,ncol=ncol(phi))
	##########################################################
	#TRACEBACK for all peak data - COULD MOVE TO C SCRIPT?
	##########################################################
	i=length(lane1[,1])+1
	j=length(lane2[,1])+1

	align.length1<-vector()
	align.length2<-vector()

	align.area1<-vector()
	align.area2<-vector()

	align.height1<-vector()
	align.height2<-vector()
		
	edit.score<-score[i,j]

	#traceback, follow pointers
	while (pointer[i,j] != 0){
		if (pointer[i,j]==3) {
		
			align.length1<-c(align.length1,lane1[i-1,'Size'])
			align.length2<-c(align.length2,lane2[j-1,'Size'])
			
			align.area1<-c(align.area1,lane1[i-1,'rel.a'])
			align.area2<-c(align.area2,lane2[j-1,'rel.a'])

			align.height1<-c(align.height1,lane1[i-1,'rel.h'])
			align.height2<-c(align.height2,lane2[j-1,'rel.h'])
			
			i=i-1
			j=j-1
		}
		else if (pointer[i,j]==2) {	#up
			align.length1<-c(align.length1,lane1[i-1,'Size'])
			align.length2<-c(align.length2,0)
			
			align.area1<-c(align.area1,lane1[i-1,'rel.a'])
			align.area2<-c(align.area2,0)

			align.height1<-c(align.height1,lane1[i-1,'rel.h'])
			align.height2<-c(align.height2,0)
			
			i=i-1
		}
		else if (pointer[i,j]==1) {	#left
			align.length1<-c(align.length1,0)
			align.length2<-c(align.length2,lane2[j-1,'Size'])
		
			align.area1<-c(align.area1,0)
			align.area2<-c(align.area2,lane2[j-1,'rel.a'])

			align.height1<-c(align.height1,0)
			align.height2<-c(align.height2,lane2[j-1,'rel.h'])
		
			j=j-1
		}
	}
	
	align.length<-rbind(rev(align.length1),rev(align.length2))
	rownames(align.length)<-c(l1.tag,l2.tag)
	align.area<-rbind(rev(align.area1),rev(align.area2))
	rownames(align.area)<-c(l1.tag,l2.tag)
	align.height<-rbind(rev(align.height1),rev(align.height2))
	rownames(align.height)<-c(l1.tag,l2.tag)
	
	prof<-list(align.length,align.area,align.height)

	return(prof)
}
