# Supplementary material for: Catch Crop Residues Stimulate N2O Emissions During Spring, Without Affecting the Genetic Potential for Nitrite and N2O Reduction
Source: Front Microbiol. 2018 Nov 2;9:2629. doi: 10.3389/fmicb.2018.02629 (PMC6225543; doi:10.3389/fmicb.2018.02629)
Supplement: Supplementary file 2 [file Data_Sheet_2.zip › fragalign/R/dp_prof.r]

dp.prof<-function(lane,prof,e,f,g) {

	#profile should be a list with length(1), area(2), and height(3)
	limin<-apply(prof[[1]], 2, function(x) {min(x[x > 0])})
	limax<-apply(prof[[1]], 2, function(x) {max(x[x > 0])})
	limed<-apply(prof[[1]], 2, function(x) {mean(x[x > 0])})
	aimed<-apply(prof[[2]], 2, function(x) {mean(x[x > 0])})
	himed<-apply(prof[[3]], 2, function(x) {mean(x[x > 0])})

	l.tag<-names(lane)
	lane<-lane[[1]]
	p.tags<-rownames(prof[[1]])
	
	D<-matrix(0,length(limed)+1,length(lane[,1])+1)
	
	for (i in 2:(length(D[,1]))) {D[i,1]<-D[i-1,1]+aimed[i-1]}    
	for (j in 2:(length(D[1,]))) {D[1,j]<-D[1,j-1]+lane[j-1,'rel.a']}

  	# setup traceback
	phi<-matrix(0,nrow=nrow(D),ncol=ncol(D))
	phi[1,]<-1; phi[,1]<-2; phi[1,1]<-0

	out.dp.prof<-.C("dpprof", D=as.double(D),
  		limin=as.double(limin), 
  		limax=as.double(limax),
  		limed=as.double(limed),
  		lj=as.double(lane[,1]),
  		aimed=as.double(aimed), 
  		aj=as.double(lane[,2]), 
  		himed=as.double(himed), 
  		hj=as.double(lane[,3]), 
        nr=as.integer(length(limed)), 
        nc=as.integer(length(lane[,1])),
        phi=as.integer(phi),
        e=as.double(e),
        f=as.double(f),
        g=as.double(g))

	score=matrix(out.dp.prof$D,ncol=ncol(D),dimnames=list(c(0,limed),c(0,lane[,'Size'])))
	pointer=matrix(out.dp.prof$phi,ncol=ncol(phi))
	##########################################################
	#TRACEBACK for all peak data 
	##########################################################
	i=length(limed)+1
	j=length(lane[,1])+1

	align.length1<-vector()
	align.length2<-vector()

	align.area1<-vector()
	align.area2<-vector()

	align.height1<-vector()
	align.height2<-vector()
		
	edit.score<-score[i,j]
	#traceback, follow pointers
	while (pointer[i,j] != 0){
		if (pointer[i,j]==3) {
		
			align.length1<-c(align.length1,limed[i-1])
			align.length2<-c(align.length2,lane[j-1,'Size'])
			
			align.area1<-c(align.area1,aimed[i-1])
			align.area2<-c(align.area2,lane[j-1,'rel.a'])

			align.height1<-c(align.height1,himed[i-1])
			align.height2<-c(align.height2,lane[j-1,'rel.h'])
			
			i=i-1
			j=j-1
		}
		else if (pointer[i,j]==2) {	#up
			align.length1<-c(align.length1,limed[i-1])
			align.length2<-c(align.length2,0)
			
			align.area1<-c(align.area1,aimed[i-1])
			align.area2<-c(align.area2,0)

			align.height1<-c(align.height1,himed[i-1])
			align.height2<-c(align.height2,0)
			
			i=i-1
		}
		else if (pointer[i,j]==1) {	#left
			align.length1<-c(align.length1,0)
			align.length2<-c(align.length2,lane[j-1,'Size'])
		
			align.area1<-c(align.area1,0)
			align.area2<-c(align.area2,lane[j-1,'rel.a'])

			align.height1<-c(align.height1,0)
			align.height2<-c(align.height2,lane[j-1,'rel.h'])
		
			j=j-1
		}
	}	
	l.array<-array(0,c(length(prof[[1]][,1]),length(align.length2)))
	a.array<-array(0,c(length(prof[[1]][,1]),length(align.length2)))
	h.array<-array(0,c(length(prof[[1]][,1]),length(align.length2)))

	l.array[,which(rev(align.length1) %in% limed)]<-prof[[1]]
	l.array<-rbind(rev(align.length2),l.array)
	rownames(l.array)<-c(l.tag,p.tags)
	
	a.array[,which(rev(align.length1) %in% limed)]<-prof[[2]]
	a.array<-rbind(rev(align.area2),a.array)
	rownames(a.array)<-c(l.tag,p.tags)

	h.array[,which(rev(align.length1) %in% limed)]<-prof[[3]]
	h.array<-rbind(rev(align.height2),h.array)
	rownames(h.array)<-c(l.tag,p.tags)

	prof<-list(l.array,a.array,h.array)
	return(prof)
}
