# Supplementary material for: Catch Crop Residues Stimulate N2O Emissions During Spring, Without Affecting the Genetic Potential for Nitrite and N2O Reduction
Source: Front Microbiol. 2018 Nov 2;9:2629. doi: 10.3389/fmicb.2018.02629 (PMC6225543; doi:10.3389/fmicb.2018.02629)
Supplement: Supplementary file 2 [file Data_Sheet_2.zip › fragalign/R/fragalign.r]

fragalign<-function(filename,color,frag.min,frag.max,
				noise.SD,norm,gaussR,merge.a,
				merge.b,merge.c,e,f,g,min.n){

  if(missing(noise.SD)) {noise.SD = 3}
     
  if(missing(gaussR)) {gaussR = 25}
  
  if(missing(merge.a)) {merge.a = 0.04}
  
  if(missing(merge.b)) {merge.b = 0.6}
  
  if(missing(merge.c)) {merge.c = 3.5}
  
  if(missing(e)) {e = 0.02}
  
  if(missing(f)) {f = 1.1}
  
  if(missing(g)) {g = 3.5}
  
  if(missing(min.n)) {min.n=2}
  
  #error messages
  
  if(missing(frag.min)) {
    
    stop('Set minimum fragment size in \'frag.min\'')
    
  }
  
  if(missing(frag.max)) {
    
    stop('Set maximum fragment size in \'frag.max\'')

  }
  
  if(missing(color)) {
    
    stop('Specify color of sample peaks in \'color\'')

  }
  
  if(missing(norm)) {
    
    stop('Specify whether to use peak height (\'h\') or area (\'a\') in \'norm\'')

  }
  
  #run through procedure
  
  #data import
	data<-read.delim(filename,header=TRUE,stringsAsFactors=FALSE)
	
	#error message
	if(!all(c('Dye.Sample.Peak','Sample.Name','Size','Area.in.BP','Height') %in% colnames(data))) {

	  stop('Data table has missing or mislabeled columns. Table must have the following columns:\n
	        \'Dye.Sample.Peak\',\'Sample.Name\',\'Size\',\'Area.in.BP\',\'Height\'.\n
	        Double check upper and lower case letters in name as well.')

	}
	
	#splitting samples in tabl
	data$Dye.Sample.Peak<-sub(",.*","",data$Dye.Sample.Peak)
	data<-split(data,data[,'Dye.Sample.Peak'])[[color]]
	
	attach(data)
	
	samples<-data.frame(Sample.Name,Size,Area.in.BP,Height,stringsAsFactors=FALSE)[!is.na(Size),]
	samples<-samples[samples[,'Size'] > frag.min & samples[,'Size'] < frag.max,]

	######################################################################
	#gaussian modeling - discreet fragments use in the de-noising step (next)
	frag.fit<-gaussFit2(samples,gaussR,merge.a,merge.b,merge.c)
	frag.fit.discreet<-frag.fit[[1]]

	#######################################################################
	#screen samples and remove noise peaks using Abdo 2006
	frag.screened<-noiseScreen(frag.fit.discreet,noise.SD,norm)
	print(frag.screened[1])

	#######################################################################
	#Alignment
	print(paste('Aligning using settings e = ',e,' f = ',f,'g = ',g,sep=''))
	out<-frag.screened[[2]][lapply(frag.screened[[2]],function(x) {length(as.data.frame(x)[,1])}) > min.n]
	r.aligned<-profileAlignIter(out,e,f,g)
	full.table<-cbind(r.aligned[[1]],r.aligned[[2]],r.aligned[[3]])

	#return huge list of objects from each step
  return(list(processed=frag.fit,denoised=out,aligned=r.aligned,ali.table=full.table))

}
