# Supplementary material for: Catch Crop Residues Stimulate N2O Emissions During Spring, Without Affecting the Genetic Potential for Nitrite and N2O Reduction
Source: Front Microbiol. 2018 Nov 2;9:2629. doi: 10.3389/fmicb.2018.02629 (PMC6225543; doi:10.3389/fmicb.2018.02629)
Supplement: Supplementary file 2 [file Data_Sheet_2.zip › fragalign/R/gaussFit2.r]

peaks <- function(series, span = 3, do.pad = TRUE) {
    if((span <- as.integer(span)) %% 2 != 1) stop("'span' must be odd")
    s1 <- 1:1 + (s <- span %/% 2)
    if(span == 1) return(rep.int(TRUE, length(series)))
    z <- embed(series, span)
    v <- max.col(z, "first") == s1
    if(do.pad) {
        pad <- rep.int(FALSE, s)
        c(pad, v, pad)
    } else v
}

area <- function(var, h, R) 
{
	return((R*h*sqrt(2*pi))*var)
}

Deriv2 <- function(x,y)
{
  	h <- x[2] - x[1]
	Range <- 2:(length(x)-1)  # Drop first and last points
	list(x = x[Range],y = (y[Range+1] - 2*y[Range] + y[Range-1]) / h^2)
}

gaussFit2<-function(samples,R,merge.a,merge.b,merge.c,minbp,maxbp) {

	data<-split(samples,samples[,'Sample.Name'])

	Delta <- 0.05
	x <- seq(10,1000.0, by=Delta)
	image.list<-numeric()
	image.list.ck<-numeric()

	for (i in 1:length(data)) {

          data[[i]]<-data[[i]][which(data[[i]]$Area.in.BP > 5),]
		if (sum(data[[i]]$Height) <= 0 ) {  
			
			print(paste("No peaks in sample ",names(data[i]), "!"))
			next;
		}
		print(paste('Processing sample',names(data[i])))
		lane1<-data[[i]][,c('Size','Area.in.BP','Height')]
		
		y <- rep(0, length(x))
		
		#calling deconvolution C function
		out<-.C("deconv", x=as.double(x),
  			y=as.double(y),
  			l=as.double(lane1[,1]), 
  			a=as.double(lane1[,2]), 
  			h=as.double(lane1[,3]), 
  			R=as.double(R),
        	     lane=as.integer(length(lane1[,1])),
        	     xlim=as.integer(length(x)))

		y <- out$y/R
		image.list<-rbind(image.list,y)
		d2 <- Deriv2(x,y)

		sizes<-x[peaks(y)]
		height<-y[peaks(y)]
		int<-x[peaks(d2$y)]
		
		if (int[length(int)] == sizes[length(sizes)]) {
		
		     sizes<-sizes[1:(length(sizes)-1)]	
               height<-height[1:(length(height)-1)]
		}

		var<-sapply(sizes,function(x) {min(int[which(x-int < 0)])-max(int[which(x-int > 0)])})/(sqrt(8*log(20)))

		a<-area(var,height,R)
          h<-height

		##############################################################
		#peak merging
		##############################################################  
          lane1<-cbind(sizes=sizes,a=a,h=h)
          lane2<-rbind(numeric(),as.vector(lane1[1,]))
        
		last.frag<-as.vector(lane1[1,])
		for (j in 2:length(lane1[,1])) {

		    merged<-(lane1[j,2]+last.frag[2])/(R*(max(lane1[j,3],last.frag[3])*sqrt(2*pi)))
		    
		    if(lane1[j,1]-last.frag[1] < min(merge.a*lane1[j,1]^merge.b,merge.c*merged)) {
		    #merge peaks and make new frag  
		        #print(paste('Merging peaks ',lane1[j,1],' and ',last.frag[1]))

		        a.hat<-lane1[j,2]+last.frag[2]
		        h.hat<-max(lane1[j,3],last.frag[3])
		        s.hat<-c(lane1[j,1],last.frag[1])[which.max(c(lane1[j,3],last.frag[3]))]
		        last.frag<-cbind(sizes=s.hat,a=a.hat,h=h.hat)
                lane2[length(lane2[,1]),]<-last.frag
		    } else {
		    #add peak to list
		        
		        last.frag<-lane1[j,]
		        lane2<-rbind(lane2,last.frag)
		    }		    
		}
        
		rel.a<-lane2[,'a']/sum(lane2[,'a'])
		rel.h<-lane2[,'h']/sum(lane2[,'h'])
		data[[i:i]]<-cbind(Size=lane2[,'sizes'],rel.a=rel.a,rel.h=rel.h,a=lane2[,'a'],h=lane2[,'h'])

          ###########################################################################
          #checking final gaussians
          ###########################################################################
		lane.ck<-data[[i:i]]
		
		y.ck <- rep(0, length(x))
		
		#calling deconvolution C function
		out2<-.C("deconv", x=as.double(x),
  			y=as.double(y.ck),
  			l=as.double(lane.ck[,'Size']), 
  			a=as.double(lane.ck[,'a']), 
  			h=as.double(lane.ck[,'h']), 
  			R=as.double(R),
        	     lane=as.integer(length(lane.ck[,'Size'])),
        	     xlim=as.integer(length(x)))

		y.ck <- out2$y/R
          #########################################################################
		image.list.ck<-rbind(image.list.ck,y.ck)
	}
	rownames(image.list)<-names(data)
	colnames(image.list)<-x
	rownames(image.list.ck)<-names(data)
	colnames(image.list.ck)<-x
	return(list(data,image.list,image.list.ck))
}
