# Supplementary material for: Catch Crop Residues Stimulate N2O Emissions During Spring, Without Affecting the Genetic Potential for Nitrite and N2O Reduction
Source: Front Microbiol. 2018 Nov 2;9:2629. doi: 10.3389/fmicb.2018.02629 (PMC6225543; doi:10.3389/fmicb.2018.02629)
Supplement: Supplementary file 2 [file Data_Sheet_2.zip › fragalign/R/gel_image.r]

gel.image<-function(fragalign.obj, clust) {

  if(is.null(clust)) {clust=TRUE}
  
	bp.range<-as.numeric(strsplit(readline(prompt='Enter bp range to inspect (lower,upper): '),',')[[1]])
	
	dev.new()
	
	while(length(bp.range) != 0) {
		
    	processed<-fragalign.obj[['processed']]
		aligned<-fragalign.obj[['aligned']]

		nr<-nrow(aligned[[1]])

    	#plot gel image

		replot<-function(clust,bp.range,processed,aligned,nr) {#function for replotting after manual fixing

			#plot window generating
			gcurve<-processed[[3]]
			gcurve<-t(apply(gcurve,MARGIN=1,function(x) {x/(max(x))}))
			minbp<-which(colnames(gcurve) == min(bp.range))
			maxbp<-which(colnames(gcurve) == max(bp.range))
			gcurve<-gcurve[row.names(aligned[[1]]),minbp:maxbp]
			align.frags<-sub('S.','',colnames(aligned[[1]]))
			align.win<-aligned[[1]][,which(as.numeric(align.frags) >= bp.range[1] & as.numeric(align.frags) <= bp.range[2])]
			sizes<-which(colnames(gcurve) %in% align.frags)
	
			ramp<-colorRamp(c("white","black"))
			col<-rgb(ramp(seq(0,1,length=1000)),max=255)
			
			if(clust == "TRUE") {
	
				xx<-aligned[[1]]
				xx[xx > 0]<-1
				s.clust<-hclust(dist(xx,'binary'))
				aligned<-lapply(aligned, function(x) {x[s.clust$order,]})
		
				layout(matrix(c(1,2), 1, 2, byrow = TRUE),width=c(1,4),heights=c(1,1))
				par(mar=c(5,0,2,0))
				plot(as.dendrogram(s.clust),horiz=TRUE,center=TRUE,yaxs='i',yaxt='n',leaflab='none',ylim=c(0.5,nr+0.5))

			} 
			par(mar=c(5,0,2,10))
			image(1:length(colnames(gcurve)),1:length(rownames(gcurve)),t(gcurve),col=col,axes=FALSE,ylab="",xlab="",useRaster=TRUE)	    
			axis(1,at=sizes,labels=colnames(gcurve)[sizes],las=3) #need to change!
			axis(4, at=1:length(rownames(gcurve)),labels=rownames(gcurve), las=2)	
			abline(v=sizes,col='gray',lty='dotted')
			abline(h=((1:length(gcurve[1,])+0.5)),col="white",lwd=1)

			for(k in 1:nrow(align.win)) {
				lane<-align.win[k,]
				lane<-lane[lane > min(bp.range)]
				x0<-which(colnames(gcurve) %in% sub('S.','',names(lane)))
				x1<-which(colnames(gcurve) %in% lane)
				y0<-k-0.5
				y1<-k+0.5

				#need to fix for screwy segments
				segments(y0=k-.5,y1=k+0.5, x0=x1,col='red')#band segments		
				segments(y0=k+.5, x0=x0,x1=x1,col='red')#upper join to bin line
				segments(y0=k-.5, x0=x0,x1=x1,col='red')
				points(x1,rep(k,length(x1)),col='blue',pch=20)
			}

			return(list(gcurve,align.win,align.frags))
		}
	
		out<-replot(clust,bp.range,processed,aligned,nr)
	
		select<-function(gcurve,align.win,align.frags) {#function graphical selection of bands

			bin.flag<-0
			frags<-vector()
			while(bin.flag == 0) {
		
				loc<-locator(1,type='n')
			
				if(loc$y < 0){#bin selection
					x<-which.min(abs(1:ncol(gcurve)-loc$x))
					sel.bin<-align.frags[which.min(abs(as.numeric(align.frags) - as.numeric(colnames(gcurve)[x])))]

					which(colnames(gcurve) == sel.bin)
					abline(v=which(colnames(gcurve) == sel.bin),col='green')
					return(list(frags,sel.bin))
					bin.flag<-1
				
				} else {
		
					x<-which.min(abs(1:ncol(gcurve)-loc$x))
					y<-which.min(abs(1:nrow(gcurve)-loc$y))
					frag<-align.win[y,which.min(abs(align.win[y,]-as.numeric(colnames(gcurve)[x])))]
			
					x<-which(colnames(gcurve) == frag)
					points(x,y,pch=20,col="green")
					frags<-rbind(frags,c(frag,rownames(align.win)[y]))
					print(paste('Selected fragment ',frag,', sample ',rownames(align.win)[y],sep=''))
				}
			}
		}

		m.bin<-toupper(readline(prompt="Fix binning in image? Y/N "))
		if (m.bin == 'Y') {
	
			n.aligned<-aligned
			print('Select fragments by clicking on the blue dots. Once completed, click on the bin size in the bottom.')
		}
		while(m.bin == "Y") {
		
			sel<-select(gcurve=out[[1]],align.win=out[[2]],align.frags=out[[3]])
		
			for(i in 1:length(sel[[1]][,2])) {

				col.ind<-which(n.aligned[[1]][sel[[1]][i,2],] == sel[[1]][i,1])
				bin.ind<-which(colnames(n.aligned[[1]]) == paste('S.',sel[[2]],sep=''))
				
				#error statement for occupied bins
						
				a<-n.aligned[[2]][sel[[1]][i,2],col.ind]	
				h<-n.aligned[[3]][sel[[1]][i,2],col.ind]		
			
				if(n.aligned[[1]][sel[[1]][i,2],bin.ind] != 0) {
			
					print(paste('Bin ',sel[[2]],' occupied at fragment ',sel[[1]][i,1],' sample ',sel[[1]][i,2],' - skipping',sep=''))
					next;
				} else {
			
					n.aligned[[1]][sel[[1]][i,2],bin.ind]<-as.numeric(sel[[1]][i,1])
					n.aligned[[2]][sel[[1]][i,2],bin.ind]<-a
					n.aligned[[3]][sel[[1]][i,2],bin.ind]<-h

					n.aligned[[1]][sel[[1]][i,2],col.ind]<-0
					n.aligned[[2]][sel[[1]][i,2],col.ind]<-0
					n.aligned[[3]][sel[[1]][i,2],col.ind]<-0
				}
			}
			m.bin<-toupper(readline(prompt="Fix another bin? Y/N "))
			
			if(m.bin == 'N') {
		
				replot(clust,bp.range,processed,n.aligned,nr)
				reset<-toupper(readline(prompt='Inspect carefully - if ok press return. If you want to reset to previous alignment, type "reset"'))
					if(reset == 'RESET') {

						fragalign.obj[[3]]<-aligned
						replot(clust,bp.range,processed,aligned,nr)
						print('returning to previous alignment')
					
					} else {
				
						fragalign.obj[[3]]<-n.aligned
						print('Keeping current alignment')
					 }
			}	

		}
		bp.range<-as.numeric(strsplit(readline(prompt='Enter new bp range to inspect (lower,upper), or press return to exit: '),',')[[1]])
	
	}
	return(fragalign.obj)
}
