# Supplementary material for: Catch Crop Residues Stimulate N2O Emissions During Spring, Without Affecting the Genetic Potential for Nitrite and N2O Reduction
Source: Front Microbiol. 2018 Nov 2;9:2629. doi: 10.3389/fmicb.2018.02629 (PMC6225543; doi:10.3389/fmicb.2018.02629)
Supplement: Supplementary file 2 [file Data_Sheet_2.zip › fragalign/R/noisescreen.r]

######################################################
##    Noise Fragment screen - Abdo et al. 2006      ##
######################################################

noiseScreen<-function(samples,Sdev,norm) {
    
	data.filtered<-numeric()
	tossed<-numeric(0)
	total<-numeric(0)
	tossed.frag<-list()
    if (norm == 'h') {
            column<-'rel.h'
        
        }else if (norm == 'a') {
            column<-'rel.a'
            
        }else {
            print('Select normalization for denoisning: h (height) or a (area)')
            stop}

    unscreened<-data.frame()
    total<-do.call('rbind',lapply(samples,function(x) {length(x[,1])}))
	for (i in 1:length(samples)) {

        rownames(samples[[i]])<-paste(names(samples[i]),1:length(samples[[i]][,1]),sep='_')
        unscreened<-rbind(unscreened,samples[[i]])
    }
	input<-unscreened	
    #Calculate relative abundance of fragments in ech sample file - can use "substr"        
     signal<-data.frame()
     std<-sqrt(sum(input[,column]^2)/length(input[,column]))

     signal<-rbind(signal,input[input[,column] > Sdev*std,,drop=F])
     input<-input[input[,column]<=Sdev*std,,drop=F]
     std<-sqrt(sum(input[,column]^2)/length(input[,column]))

    while(max(input[,column]) > Sdev * std) {
     
        signal<-rbind(signal,input[input[,column] > Sdev*std,,drop=F])
        input<-input[input[,column]<=Sdev*std,,drop=F]
        std<-sqrt(sum(input[,column]^2)/length(input[,column]))

    }   
    tossed.frag<-unscreened[!(rownames(unscreened) %in% rownames(signal)),]

    signal<-split(signal,sub('_\\d+$','',row.names(signal)))
    signal<-lapply(signal,function(x) {x[do.call(order,x),]})
     for (i in 1:length(signal)) {
    
          signal[[i]][,'rel.a']<-signal[[i]][,'rel.a']/sum(signal[[i]][,'rel.a'])
          signal[[i]][,'rel.h']<-signal[[i]][,'rel.h']/sum(signal[[i]][,'rel.h'])
     }

    tossed.frag<-split(data.frame(tossed.frag),sub('_\\d+$','',row.names(tossed.frag)))
    tossed.frag<-lapply(tossed.frag,function(x) {x[do.call(order,x),]}) 
    tossed<-do.call('rbind',lapply(tossed.frag,function(x) {length(x[,1])}))
    
    tossed.frame<-cbind(total,rep(0,length(total)))
    tossed.frame[rownames(tossed),2]<-tossed
    tossed.frame<-cbind(tossed.frame,tossed.frame[,1]-tossed.frame[,2])
	colnames(tossed.frame)<-c("Total.peaks","Noise.peaks","Signal.peaks")
	final<-list(tossed.frame,signal,tossed.frag)
	return(final)
}
