# Supplementary material for: Catch Crop Residues Stimulate N2O Emissions During Spring, Without Affecting the Genetic Potential for Nitrite and N2O Reduction
Source: Front Microbiol. 2018 Nov 2;9:2629. doi: 10.3389/fmicb.2018.02629 (PMC6225543; doi:10.3389/fmicb.2018.02629)
Supplement: Supplementary file 2 [file Data_Sheet_2.zip › fragalign/R/plot_denoised.r]

plot.denoised<-function(fragalign.obj,bp.range,RFU,outfile) {

    processed<-fragalign.obj[['processed']]
    denoised<-fragalign.obj[['denoised']]
	
	#plot generating
	gcurve<-processed[[2]]
	gcurve.ck<-processed[[3]]
	minbp<-which(names(gcurve[1,]) == bp.range[1])
	maxbp<-which(names(gcurve[1,]) == bp.range[2])
	gcurve<-gcurve[,minbp:maxbp]
	gcurve.ck<-gcurve.ck[,minbp:maxbp]
		
	n<-length(gcurve[,1])
	
	if (is.null(RFU)) {RFU<-max(gcurve[i,])}
     
	pdf(file=outfile,w=20,h=n*1.2)
    
	par(mfrow=c(n,1),mar=c(1,0,1,0))
	for (i in 1:n) {

		signal<-denoised[[rownames(gcurve)[i]]][,1]
		signal<-signal[signal > bp.range[1] & signal < bp.range[2]]
		
      	x<-names(gcurve[i,])
     	plot(x,gcurve[i,],'l',axes=FALSE,ylim=c(0,RFU))
     	lines(x,gcurve.ck[i,],col='red',lty='dashed',)
     	text(bp.range[1],RFU*0.9,rownames(gcurve)[i])
     	abline(v=signal,col='red',lwd=0.5)
     	axis(1,at=seq(minbp,maxbp,10),tcl=0.1)
     }
	dev.off()

}
