# Supplementary material for: Catch Crop Residues Stimulate N2O Emissions During Spring, Without Affecting the Genetic Potential for Nitrite and N2O Reduction
Source: Front Microbiol. 2018 Nov 2;9:2629. doi: 10.3389/fmicb.2018.02629 (PMC6225543; doi:10.3389/fmicb.2018.02629)
Supplement: Supplementary file 2 [file Data_Sheet_2.zip › fragalign/R/profileAlign.r]

ali.score<-function(align,e,f,g) {

	nc<-length(align[[1]][1,])
	
	d.ali<-vector(length=nc)
	
	for (j in 1:nc) {

		len<-align[[1]][align[[1]][,j]>0,j]
		ar<-align[[2]][align[[1]][,j]>0,j]
		he<-align[[3]][align[[1]][,j]>0,j]
		nfrag<-length(len)
		
		if(nfrag == 1) {next;}
		
		d<-array(0,dim=c(nfrag,nfrag))
		
		d.ali[j]<-sum(z<-.C("alignscore",len=as.double(len),
				ar=as.double(ar),
				he=as.double(he),
				d=as.double(d),
				e=as.double(e),
				f=as.double(f),
				g=as.double(g),
				nfrag=as.integer(nfrag))$d)

	}
	return(sum(d.ali))
}

profileAlignIter<-function(lanes,e,f,g) {

	print("Building alignment profile....")
	
	#lanes should be list
	ord<-sample(1:length(lanes))
	
	init<-dp(lanes[ord[1]],lanes[ord[2]],e,f,g)
	
	for(i in 3:length(ord)) {

		n.prof<-dp.prof(lanes[ord[i]],init,e,f,g)
		init<-n.prof	
	}

	init.align<-init
	init.score<-ali.score(init.align,e,f,g)
	
	print(paste("Initial score: ",round(init.score,3), " Refining alignment...."),sep='')
	
	iter=1
	flag=0
	
	while(flag == 0) {
	
		ord<-sample(1:length(rownames(init.align[[1]])))
		
		a.score<-init.score
		
		for(i in 1:length(ord)) {
		
			oneout.align<-lapply(init.align,function(x) {x[ord[ord != ord[i]],]})
			oneout.align<-lapply(oneout.align,function(x) {x[,apply(x,2,sum) > 0]})

			lane<-list(as.data.frame(do.call('cbind',lapply(init.align,function(x) {x[ord[i],x[ord[i],] > 0]}))))
			colnames(lane[[1]])<-c('Size','rel.a','rel.h')
			names(lane)<-rownames(init.align[[1]])[ord[i]]
		
			n.align<-dp.prof(lane,oneout.align,e,f,g)
			
			n.score<-ali.score(n.align,e,f,g)
			
			if(n.score < a.score) {
			
				init.align<-n.align
				a.score<-n.score
			}
		}
		
		if(init.score <= a.score) {	
		
			flag<-1
			print("score converged")
			
		} else {
		
			init.score<-a.score
			
			print(paste("Refine interation ",iter," - align score ",round(init.score,4)))

		}
		iter=iter+1
		
	}
	
	frag.size<-round(apply(init.align[[1]],2,function(x) {median(x[x > 0])}),1)
	
	names.sort<-sort(row.names(init.align[[1]]))
	
	init.align<-lapply(init.align,function(x) {x[names.sort,]})
	
	colnames(init.align[[1]])<-paste('S.',frag.size,sep='')
	colnames(init.align[[2]])<-paste('A.',frag.size,sep='')
	colnames(init.align[[3]])<-paste('H.',frag.size,sep='')

	return(init.align)
}
