# Supplementary material for: Catch Crop Residues Stimulate N2O Emissions During Spring, Without Affecting the Genetic Potential for Nitrite and N2O Reduction
Source: Front Microbiol. 2018 Nov 2;9:2629. doi: 10.3389/fmicb.2018.02629 (PMC6225543; doi:10.3389/fmicb.2018.02629)
Supplement: Supplementary file 2 [file Data_Sheet_2.zip › fragalign/src/dynprog.c]

#include <stdlib.h>
#include <stdio.h>
#include <math.h>
#include <R.h>

void dpprof (double *D, /*output score matrix*/
			 double *limin, /*min peak length in profile i*/
			 double *limax, /*max peak length in profile i*/
			 double *limed, /*media peak length in profile i*/
			 double *lj, /*peak length in lane j*/
			 double *aimed, /*peak area media in profile i*/
			 double *aj, /*peak j area*/
			 double *himed, /*peak height median in profile i*/
			 double *hj, /*peak j height*/
			 long *nr_, /*number of rows (profile i)*/
			 long *nc_, /*number of columns (lane j)*/
			 int *phi, /*output pointer matrix*/
			 double *e_, /*size threshold parameter e*/
			 double *f_, /*size treshold parameter f*/
			 double *g_) { /*size threshold parameter g*/
		 
	int i,j, nr=*nr_, nc=*nc_, tb;
	double fd, cur_min, f=*f_, g=*g_, e=*e_, sigmai, sigmaj, rhs, lhs;
	float a, b, c; /* a = match score, b = gap score, c = gap score*/

	for(i=1; i<nr+1; i++) { /*profile i in rows*/
  
		for(j=1; j<nc+1; j++) {  /*lane j in columns*/
    
    		lhs = ( fmax(limax[i-1],lj[j-1]) - fmin(limin[i-1],lj[j-1]) );
    		rhs = fmin( (e*( pow( fmax(limax[i-1],lj[j-1]),f))),g);
		  	
			if (lhs > rhs) {
	
				fd=+INFINITY;
			}	
			else {

				sigmai=aimed[i-1]/( himed[i-1]*sqrt(M_PI) );
	
				sigmaj=aj[j-1]/( hj[j-1]*sqrt(M_PI) );

				fd=aimed[i-1]+aj[j-1] - ( pow(((8*aimed[i-1]*aj[j-1])/((sigmai/sigmaj) + 
			     (sigmaj/sigmai))),0.5) * exp(-(pow((limed[i-1]-lj[j-1]),2)/(4*(pow(sigmai,2)+pow(sigmaj,2))))));	
			}		

			b=+INFINITY;
			c=+INFINITY;

			a = D[(i-1)+(j-1)*(nr+1)]+fd;
	  
			if (limed[i-1] > lj[j-1]) {
	  
		  		b = D[(i-1)+j*(nr+1)] + aimed[i-1];	  	
			}	  
			else if (limed[i-1] < lj[j-1]) {
	  
				c = D[i+((j-1)*(nr+1))] + aj[j-1];	  
			}

			if ((a < b) && (a < c)) {
				cur_min=a;
				tb = 3;	
			}	  
			else if ((b <= a) && (b < c)) {
				cur_min=b;
				tb = 2;
			}	  
			else if ((c <= a) && (c < b)) {
				cur_min=c;
				tb = 1;
			}
	  
			D[i+(j*(nr+1))] = cur_min;
			phi[i+(j*(nr+1))] = tb;
		}
	}
}

void dp (double *D, /*output score matrix*/
		 double *li, /*peak length in lane j*/
		 double *lj, /*peak length in lane j*/
		 double *ai, /*peak j area*/
		 double *aj, /*peak j area*/
		 double *hi, /*peak j height*/
		 double *hj, /*peak j height*/
		 long *nr_, /*number of rows (profile i)*/
		 long *nc_, /*number of columns (lane j)*/
		 int *phi, /*output pointer matrix*/
		 double *e_, /*size threshold parameter e*/
		 double *f_, /*size treshold parameter f*/
		 double *g_) { /*size threshold parameter g*/

	int i,j, nr=*nr_, nc=*nc_, tb;
	double fd, cur_min, f=*f_, g=*g_, e=*e_, sigmai, sigmaj, rhs, lhs;
	float a, b, c;

	for(i=1; i<nr+1; i++) {
    
		for(j=1; j<nc+1; j++) {
    	
			lhs=(fmax(li[i-1],lj[j-1]) - fmin(li[i-1],lj[j-1]) );
			rhs=fmin( (e*( pow( fmax(li[i-1],lj[j-1]),f))),g);

			if (lhs > rhs) {

				fd=+INFINITY;		
			}
			else {

				sigmai=ai[i-1]/(hi[i-1]*sqrt(M_PI));

				sigmaj=aj[j-1]/(hj[j-1]*sqrt(M_PI));

				fd=ai[i-1]+aj[j-1] - ( pow(((8*ai[i-1]*aj[j-1])/((sigmai/sigmaj) + 
			    (sigmaj/sigmai))),0.5) * exp(-(pow((li[i-1]-lj[j-1]),2)/(4*(pow(sigmai,2)+pow(sigmaj,2))))));
			}

			b=+INFINITY;
			c=+INFINITY;
		  	
			a = D[(i-1)+(j-1)*(nr+1)]+fd;
	  
			if (li[i-1] > lj[j-1]) {
	  
				b = D[(i-1)+j*(nr+1)] + ai[i-1];
			}
			else if (li[i-1] < lj[j-1]) {
	  
				c = D[i+((j-1)*(nr+1))] + aj[j-1];
			}
			
			if ((a < b) && (a < c)) {
				cur_min=a;
				tb = 3;	 
			}
			else if ((b <= a) && (b < c)) {
				cur_min=b;
				tb = 2;
			}	  
			else if ((c <= a) && (c < b)) {
				cur_min=c;
				tb = 1;
			} 
			D[i+(j*(nr+1))] = cur_min;
			phi[i+(j*(nr+1))] = tb;  
		}
	}
}

void deconv (double *x, double *y, double *l, double *a, double *h, double *R_, int *lane_, int *xlim_) {

	int i,j,lane=*lane_, xlim=*xlim_;
	double gfrag, variance, R=*R_;
	
	for(i=0; i<lane; i++) {

		variance = a[i]/(R*h[i]*sqrt(2*M_PI));
		
		for(j=0; j<xlim; j++) {
		
			gfrag = h[i] * R * exp( -(pow(x[j]-l[i],2) / pow(2*variance,2)));			
			
			y[j] = y[j] + gfrag;
		}	
	}
}

void alignscore (double *len, double *ar, double *he, double *d, double *e_, double *f_, double *g_, int *nfrag_) {

	int i,j,nfrag=*nfrag_;
	double sigmai, sigmaj, rhs, lhs, fd, f=*f_, g=*g_, e=*e_;
	
	
	for(i=0; i<nfrag; i++) {
			
		for(j=i+1; j<nfrag; j++) {
		
			lhs=(fmax(len[i],len[j]) - fmin(len[i],len[j]) );
			rhs=fmin( (e*( pow( fmax(len[i],len[j]),f))),g);

			
			if (lhs > rhs) {

				fd=+INFINITY;		
			}
			else {

				sigmai=ar[i]/(he[i]*sqrt(M_PI));

				sigmaj=ar[j]/(he[j]*sqrt(M_PI));

				fd=ar[i]+ar[j] - ( pow(((8*ar[i]*ar[j])/((sigmai/sigmaj) + 
			    (sigmaj/sigmai))),0.5) * exp(-(pow((len[i]-len[j]),2)/(4*(pow(sigmai,2)+pow(sigmaj,2))))));
			
				
			
			}
			
			d[j+i*(nfrag)] = fd;

		}
	}
}
